# Supplementary material for: Bis(2-amino-5-benzyl-3-eth­oxy­carbonyl-4,5,6,7-tetra­hydro­thieno[3,2-c]pyridin-5-ium) bis­(4-meth­oxy­phen­yl)di­phos­phon­ate
Source: Acta Crystallogr Sect E Struct Rep Online. 2014 Feb 22;70(Pt 3):o348–9. doi: 10.1107/S1600536814003766 (PMC3998403; doi:10.1107/S1600536814003766)
Supplement: Supplementary file 1 [file e-70-0o348-sup1.cif]

##############################################################################
#                                                                            #
# This CIF contains the data in a paper accepted for publication in          #
# Acta Crystallographica Section E. It conforms to the requirements of       #
# Notes for Authors for Acta Crystallographica Section E, and has been       #
# peer reviewed under the auspices of the IUCr Commission on Journals.       #
#                                                                            #
# Full details of the Crystallographic Information File format               #
# are given in the paper "The Crystallographic Information File (CIF):       #
# a New Standard Archive File for Crystallography" by S. R. Hall, F. H.      #
# Allen and I. D. Brown [Acta Cryst. (1991), A47, 655-685].                  #
#                                                                            #
# The current version of the core CIF dictionary is obtainable from          #
# ftp://ftp.iucr.org/pub/cif_core.dic.                                       #
#                                                                            #
# Software is freely available for graphical display of the structure(s)     #
# in this CIF. For information consult the CIF software page                 #
# http://www.iucr.org/resources/cif/software.                                #
#                                                                            #
# This file may be used for bona fide research purposes within the           #
# scientific community so long as proper attribution is given to the journal # 
# article from which it was obtained.                                        #
#                                                                            #
##############################################################################
data_global
_audit_creation_method     'PLATON <TABLE ACC> option'
_journal_date_recd_electronic     2014-02-13
_journal_date_accepted     2014-02-18
_journal_name_full     'Acta Crystallographica, Section E'
_journal_year     2014
_journal_volume     70
_journal_issue      3
_journal_page_first     o348
_journal_page_last     o349
_journal_paper_category     QO
_journal_paper_doi     10.1107/S1600536814003766
_journal_coeditor_code     RZ5105
_publ_contact_author_name
;
Mustafa R. Albayati
;
_publ_contact_author_address
;
Kirkuk University,
College of Science,
Department of Chemistry,
Kirkuk,
Iraq
;
_publ_contact_author_email     'shaabankamel@yahoo.com'
_publ_contact_author_fax     ?
_publ_contact_author_phone     ?
_publ_section_title
;\
Bis(2-amino-5-benzyl-3-ethoxycarbonyl-4,5,6,7-tetrahydrothieno[3,2-c]pyridin-5-\
ium) bis(4-methoxyphenyl)diphosphonate
;
loop_
    _publ_author_name
    _publ_author_address
    'Akkurt, Mehmet'
;
Department of Physics,
Faculty of Sciences,
Erciyes University,
38039 Kayseri,
Turkey
;
    'Joel T. Mague'
;
Department of Chemistry,
Tulane University,
New Orleans,
LA 70118,
USA
;
    'Mohamed, Shaaban K.'
;
Chemistry and Environmental Division,
Manchester Metropolitan University,
Manchester M1 5GD,
England
Chemistry Department,
Faculty of Science,
Mini University,
61519 El-Minia,
Egypt
;
    'Sabry H. H. Younes'
;
Department of Chemistry,
Faculty of Science,
Sohag University,
82524 Sohag,
Egypt
;
    'Mustafa R. Albayati'
;
Kirkuk University,
College of Science,
Department of Chemistry,
Kirkuk,
Iraq
;
data_I
_database_code_depnum_ccdc_archive 'CCDC 987723'
_chemical_name_systematic
;\
Bis(2-amino-5-benzyl-3-ethoxycarbonyl-4,5,6,7-tetrahydrothieno[3,2-c]pyridin-\
5-ium) bis(4-methoxyphenyl)diphosphonate
;
_chemical_name_common     ?
_chemical_formula_moiety     '2(C17 H21 N2 O2 S +), C14 H14 O7 P2 2-'
_chemical_formula_sum     'C48 H56 N4 O11 P2 S2'
_chemical_formula_structural     ?
_chemical_formula_iupac     '2C17 H21 N2 O2 S +, C14 H14 O7 P2 2-'
_chemical_formula_weight     991.05
_chemical_melting_point     ?
_symmetry_cell_setting     monoclinic
_symmetry_space_group_name_H-M     'P 21/c'
_symmetry_space_group_name_Hall     '-P 2ybc'
loop_
    _symmetry_equiv_pos_site_id
    _symmetry_equiv_pos_as_xyz
    1 x,y,z
    2 -x,1/2+y,1/2-z
    3 -x,-y,-z
    4 x,1/2-y,1/2+z
_cell_length_a     14.9420(9)
_cell_length_b     10.8718(7)
_cell_length_c     16.0773(10)
_cell_angle_alpha     90
_cell_angle_beta     114.3270(8)
_cell_angle_gamma     90
_cell_volume     2379.8(3)
_cell_formula_units_Z     2
_cell_measurement_reflns_used     9946
_cell_measurement_theta_min     2.3328
_cell_measurement_theta_max     28.3391
_cell_measurement_temperature     150(2)
_exptl_crystal_description     plate
_exptl_crystal_colour     'pale yellow'
_exptl_crystal_size_max     0.230
_exptl_crystal_size_mid     0.190
_exptl_crystal_size_min     0.050
_exptl_crystal_size_rad     ?
_exptl_crystal_density_diffrn     1.383
_exptl_crystal_density_meas     ?
_exptl_crystal_density_method     'Not Measured'
_exptl_crystal_F_000     1044
_exptl_absorpt_coefficient_mu     0.244
_exptl_absorpt_correction_type     multi-scan
_exptl_absorpt_process_details     '(<i>SADABS</i>; Bruker, 2013)'
_exptl_absorpt_correction_T_min     0.81
_exptl_absorpt_correction_T_max     0.99
_exptl_special_details
;
;
_diffrn_ambient_temperature     150(2)
_diffrn_radiation_type     MoK\a
_diffrn_radiation_wavelength     0.71073
_diffrn_radiation_monochromator     graphite
_diffrn_measurement_device_type     'Bruker SMART APEX CCD'
_diffrn_measurement_method     '\f and \w scans'
_diffrn_detector_area_resol_mean     8.3660
_diffrn_reflns_number     41576
_diffrn_reflns_av_R_equivalents     0.0577
_diffrn_reflns_av_sigmaI/netI     0.0376
_diffrn_reflns_theta_min     2.33
_diffrn_reflns_theta_max     28.41
_diffrn_reflns_theta_full     25.24
_diffrn_measured_fraction_theta_max     0.996
_diffrn_measured_fraction_theta_full     1.000
_diffrn_reflns_limit_h_min     -19
_diffrn_reflns_limit_h_max     19
_diffrn_reflns_limit_k_min     -14
_diffrn_reflns_limit_k_max     14
_diffrn_reflns_limit_l_min     -21
_diffrn_reflns_limit_l_max     21
_diffrn_reflns_reduction_process
;
;
_refine_special_details
;
Refinement on <i>F</i>^2^ for ALL reflections except those flagged by the user
for potential systematic errors. Weighted <i>R</i>-factors <i>wR</i> and all
goodnesses of fit <i>S</i> are based on <i>F</i>^2^, conventional
<i>R</i>-factors <i>R</i> are based on <i>F</i>, with <i>F</i> set to zero for
negative <i>F</i>^2^. The observed criterion of <i>F</i>^2^ > \s(<i>F</i>^2^)
is used only for calculating -<i>R</i>-factor-obs <i>etc</i>. and is not
relevant to the choice of reflections for refinement. <i>R</i>-factors based
on <i>F</i>^2^ are statistically about twice as large as those based on
<i>F</i>, and <i>R</i>-factors based on ALL data will be even larger.
;
_reflns_number_total     5955
_reflns_number_gt     4481
_reflns_threshold_expression     I>2\s(I)
_refine_ls_structure_factor_coef     Fsqd
_refine_ls_matrix_type     full
_refine_ls_R_factor_all     0.0699
_refine_ls_R_factor_gt     0.0486
_refine_ls_wR_factor_gt     0.1171
_refine_ls_wR_factor_ref     0.1320
_refine_ls_goodness_of_fit_ref     1.038
_refine_ls_restrained_S_all     1.051
_refine_ls_number_reflns     5955
_refine_ls_number_parameters     317
_refine_ls_number_restraints     28
_refine_ls_number_constraints     ?
_refine_ls_hydrogen_treatment     mixed
_refine_ls_weighting_scheme     calc
_refine_ls_weighting_details
              'w=1/[\s^2^(Fo^2^)+(0.0554P)^2^+1.6086P] where P=(Fo^2^+2Fc^2^)/3'
_atom_sites_solution_hydrogens     mixed
_atom_sites_solution_primary     ?
_atom_sites_solution_secondary     ?
_refine_ls_shift/su_max     0.001
_refine_ls_shift/su_mean     0.000
_refine_diff_density_max     0.771
_refine_diff_density_min     -0.620
_refine_ls_extinction_method     'none'
_refine_ls_abs_structure_details     ?
_refine_ls_abs_structure_Flack     .
loop_
    _atom_type_symbol
    _atom_type_description
    _atom_type_scat_dispersion_real
    _atom_type_scat_dispersion_imag
    _atom_type_scat_source
    C C 0.0033 0.0016 ' International Tables Vol C Tables 4.2.6.8 and 6.1.1.4'
    H H 0.0000 0.0000 ' International Tables Vol C Tables 4.2.6.8 and 6.1.1.4'
    N N 0.0061 0.0033 ' International Tables Vol C Tables 4.2.6.8 and 6.1.1.4'
    O O 0.0106 0.0060 ' International Tables Vol C Tables 4.2.6.8 and 6.1.1.4'
    P P 0.1023 0.0942 ' International Tables Vol C Tables 4.2.6.8 and 6.1.1.4'
    S S 0.1246 0.1234 ' International Tables Vol C Tables 4.2.6.8 and 6.1.1.4'
_computing_data_collection     '<i>APEX2</i> (Bruker, 2013)'
_computing_cell_refinement     '<i>SAINT</i> (Bruker, 2013)'
_computing_data_reduction     '<i>SAINT</i> (Bruker, 2013)'
_computing_structure_solution     '<i>SHELXS97</i> (Sheldrick, 2008)'
_computing_structure_refinement     '<i>SHELXL-2013</i> (Sheldrick, 2008)'
_computing_molecular_graphics     '<i>ORTEP-3 for Windows</i> (Farrugia, 2012)'
_computing_publication_material     '<i>PLATON</i> (Spek, 2009)'
loop_
    _atom_site_type_symbol
    _atom_site_label
    _atom_site_fract_x
    _atom_site_fract_y
    _atom_site_fract_z
    _atom_site_U_iso_or_equiv
    _atom_site_thermal_displace_type
    _atom_site_calc_flag
    _atom_site_refinement_flags
    _atom_site_occupancy
    _atom_site_disorder_assembly
    _atom_site_disorder_group
    P P1 0.57869(4) 1.03372(5) 0.46675(4) 0.0305(2) Uani d . 1.000 . .
    O O3 0.86773(11) 0.62642(14) 0.61933(12) 0.0427(5) Uani d . 1.000 . .
    O O4A 0.5173(2) 1.0157(3) 0.3725(2) 0.0309(5) Uani d UP 0.500 B 1
    O O4B 0.5512(2) 1.0296(3) 0.3642(2) 0.0309(5) Uani d UP 0.500 B 2
    O O5A 0.5998(2) 1.1419(3) 0.5154(2) 0.0309(5) Uani d UP 0.500 B 1
    O O5B 0.6358(2) 1.1646(3) 0.4900(2) 0.0309(5) Uani d UP 0.500 B 2
    O O6 0.52418(18) 1.0374(2) 0.53284(18) 0.0274(8) Uani d P 0.500 B .
    C C18 0.96967(18) 0.6470(3) 0.6554(2) 0.0581(10) Uani d . 1.000 . .
    C C19 0.80643(15) 0.72531(19) 0.58665(14) 0.0316(6) Uani d . 1.000 . .
    C C20 0.83752(15) 0.8459(2) 0.59149(16) 0.0361(6) Uani d . 1.000 . .
    C C21 0.76781(15) 0.93886(19) 0.55603(15) 0.0346(6) Uani d . 1.000 . .
    C C22 0.66850(14) 0.91441(18) 0.51714(13) 0.0272(5) Uani d . 1.000 . .
    C C23 0.63917(15) 0.7916(2) 0.51452(15) 0.0344(6) Uani d . 1.000 . .
    C C24 0.70699(16) 0.69865(19) 0.54824(16) 0.0370(7) Uani d . 1.000 . .
    S S1 0.58537(4) 1.08926(4) 0.08978(3) 0.02890(10)
                                                    Uani d . 1.000 . .
    O O1 0.91131(13) 1.09586(18) 0.27696(13) 0.0560(7) Uani d . 1.000 . .
    O O2 0.87989(13) 0.92245(18) 0.33537(13) 0.0570(6) Uani d . 1.000 . .
    N N1 0.49957(14) 0.85683(15) 0.23756(12) 0.0331(5) Uani d . 1.000 . .
    N N2 0.75816(16) 1.19991(18) 0.13051(15) 0.0400(6) Uani d . 1.000 . .
    C C1 0.31772(17) 0.8669(2) 0.18867(15) 0.0381(7) Uani d . 1.000 . .
    C C2 0.29320(18) 0.9500(2) 0.24134(16) 0.0423(7) Uani d . 1.000 . .
    C C3 0.2121(2) 1.0252(3) 0.2017(2) 0.0544(10) Uani d . 1.000 . .
    C C4 0.1555(2) 1.0191(3) 0.1092(2) 0.0628(11) Uani d . 1.000 . .
    C C5 0.1785(2) 0.9363(3) 0.0564(2) 0.0629(10) Uani d . 1.000 . .
    C C6 0.25792(19) 0.8596(3) 0.09563(17) 0.0501(8) Uani d . 1.000 . .
    C C7 0.40835(18) 0.7891(2) 0.23008(16) 0.0412(7) Uani d . 1.000 . .
    C C8 0.48723(16) 0.91160(19) 0.14823(14) 0.0331(6) Uani d . 1.000 . .
    C C9 0.58213(16) 0.96802(17) 0.15942(14) 0.0304(6) Uani d . 1.000 . .
    C C10 0.67162(16) 0.94260(18) 0.22578(14) 0.0323(6) Uani d . 1.000 . .
    C C11 0.68191(17) 0.8442(2) 0.29481(15) 0.0386(7) Uani d . 1.000 . .
    C C12 0.58719(18) 0.77301(19) 0.27059(15) 0.0399(7) Uani d . 1.000 . .
    C C13 0.71049(16) 1.11013(18) 0.15399(14) 0.0317(6) Uani d . 1.000 . .
    C C14 0.74755(16) 1.02343(19) 0.22349(14) 0.0330(6) Uani d . 1.000 . .
    C C15 0.85221(18) 1.0206(2) 0.27950(16) 0.0423(7) Uani d . 1.000 . .
    C C16A 0.9874(3) 0.9227(4) 0.3882(4) 0.0673(10) Uani d P 0.753(5) A 1
    C C17A 1.0074(3) 0.8018(4) 0.4371(3) 0.0673(10) Uani d P 0.753(5) A 1
    C C17B 1.0233(8) 0.8259(10) 0.3766(6) 0.0673(10) Uani d P 0.247(5) A 2
    C C16B 0.9693(9) 0.8858(11) 0.4036(11) 0.0673(10) Uani d P 0.247(5) A 2
    H H18A 1.00440 0.56880 0.67590 0.0870 Uiso c RU 1.000 . .
    H H18B 0.98850 0.70380 0.70710 0.0870 Uiso c RU 1.000 . .
    H H18C 0.98720 0.68280 0.60810 0.0870 Uiso c RU 1.000 . .
    H H20 0.90560 0.86510 0.61870 0.0430 Uiso c RU 1.000 . .
    H H21 0.78940 1.02150 0.55880 0.0420 Uiso c RU 1.000 . .
    H H23 0.57110 0.77220 0.48900 0.0410 Uiso c RU 1.000 . .
    H H24 0.68560 0.61580 0.54520 0.0440 Uiso c RU 1.000 . .
    H H2 0.33250 0.95530 0.30510 0.0510 Uiso c RU 1.000 . .
    H H2N 0.7183(19) 1.261(3) 0.0898(18) 0.0480 Uiso d U 1.000 . .
    H H3N 0.816(2) 1.207(3) 0.1698(18) 0.0480 Uiso d U 1.000 . .
    H H4 0.10050 1.07210 0.08190 0.0750 Uiso c RU 1.000 . .
    H H3 0.19530 1.08130 0.23830 0.0650 Uiso c RU 1.000 . .
    H H1N 0.5116(18) 0.919(2) 0.2803(17) 0.0400 Uiso d U 1.000 . .
    H H7A 0.40010 0.71460 0.19220 0.0490 Uiso c RU 1.000 . .
    H H7B 0.41660 0.76230 0.29170 0.0490 Uiso c RU 1.000 . .
    H H8A 0.46820 0.84700 0.10060 0.0400 Uiso c RU 1.000 . .
    H H8B 0.43500 0.97490 0.12920 0.0400 Uiso c RU 1.000 . .
    H H11A 0.70120 0.88250 0.35560 0.0460 Uiso c RU 1.000 . .
    H H11B 0.73470 0.78670 0.29840 0.0460 Uiso c RU 1.000 . .
    H H12A 0.58000 0.71220 0.22240 0.0480 Uiso c RU 1.000 . .
    H H12B 0.59020 0.72750 0.32500 0.0480 Uiso c RU 1.000 . .
    H H16A 1.00820 0.99200 0.43200 0.0810 Uiso c RUP 0.753(5) A 1
    H H16B 1.02190 0.92850 0.34740 0.0810 Uiso c RUP 0.753(5) A 1
    H H17A 1.07800 0.79360 0.47450 0.1010 Uiso c RUP 0.753(5) A 1
    H H17B 0.98540 0.73480 0.39240 0.1010 Uiso c RUP 0.753(5) A 1
    H H17C 0.97190 0.79790 0.47650 0.1010 Uiso c RUP 0.753(5) A 1
    H H5 0.13940 0.93220 -0.00740 0.0750 Uiso c RU 1.000 . .
    H H6 0.27220 0.80100 0.05900 0.0600 Uiso c RU 1.000 . .
    H H16C 1.00540 0.96010 0.43580 0.0810 Uiso c RUP 0.247(5) A 2
    H H16D 0.95610 0.83530 0.44850 0.0810 Uiso c RUP 0.247(5) A 2
    H H17D 1.08390 0.80320 0.42890 0.1010 Uiso c RUP 0.247(5) A 2
    H H17E 1.03950 0.87620 0.33410 0.1010 Uiso c RUP 0.247(5) A 2
    H H17F 0.98900 0.75130 0.34540 0.1010 Uiso c RUP 0.247(5) A 2
loop_
    _atom_site_aniso_label
    _atom_site_aniso_U_11
    _atom_site_aniso_U_22
    _atom_site_aniso_U_33
    _atom_site_aniso_U_12
    _atom_site_aniso_U_13
    _atom_site_aniso_U_23
    P1 0.0343(3) 0.0305(3) 0.0281(3) 0.0102(2) 0.0143(2) 0.0061(2)
    O3 0.0398(9) 0.0337(8) 0.0528(10) 0.0139(7) 0.0172(8) 0.0100(7)
    O4A 0.0354(11) 0.0229(7) 0.0312(8) 0.0003(8) 0.0104(7) 0.0002(6)
    O4B 0.0354(11) 0.0229(7) 0.0312(8) 0.0003(8) 0.0104(7) 0.0002(6)
    O5A 0.0354(11) 0.0229(7) 0.0312(8) 0.0003(8) 0.0104(7) 0.0002(6)
    O5B 0.0354(11) 0.0229(7) 0.0312(8) 0.0003(8) 0.0104(7) 0.0002(6)
    O6 0.0248(13) 0.0284(14) 0.0272(13) 0.0006(10) 0.0090(11) -0.0027(11)
    C18 0.0409(14) 0.0554(16) 0.076(2) 0.0206(12) 0.0220(14) 0.0182(14)
    C19 0.0343(10) 0.0285(10) 0.0324(10) 0.0085(8) 0.0143(9) 0.0052(8)
    C20 0.0260(10) 0.0333(11) 0.0446(12) 0.0019(8) 0.0101(9) -0.0016(9)
    C21 0.0338(11) 0.0246(9) 0.0425(12) -0.0002(8) 0.0128(9) -0.0027(9)
    C22 0.0297(9) 0.0261(9) 0.0246(9) 0.0036(8) 0.0101(8) -0.0001(7)
    C23 0.0273(10) 0.0327(11) 0.0403(12) -0.0019(8) 0.0110(9) 0.0037(9)
    C24 0.0375(11) 0.0256(10) 0.0459(13) 0.0000(9) 0.0153(10) 0.0073(9)
    S1 0.0363(3) 0.0210(2) 0.0283(2) 0.0004(2) 0.0121(2) 0.0003(2)
    O1 0.0402(10) 0.0589(12) 0.0560(12) -0.0101(9) 0.0069(9) -0.0114(9)
    O2 0.0447(10) 0.0558(11) 0.0514(11) 0.0127(8) 0.0006(8) 0.0041(9)
    N1 0.0489(11) 0.0207(8) 0.0293(9) -0.0042(7) 0.0156(8) 0.0009(7)
    N2 0.0404(11) 0.0345(10) 0.0403(11) -0.0099(9) 0.0117(9) -0.0042(9)
    C1 0.0497(13) 0.0345(11) 0.0335(11) -0.0167(10) 0.0205(10) -0.0019(9)
    C2 0.0475(13) 0.0459(13) 0.0367(12) -0.0138(11) 0.0206(11) -0.0036(10)
    C3 0.0537(16) 0.0502(15) 0.0687(19) -0.0110(12) 0.0347(15) -0.0037(13)
    C4 0.0482(16) 0.0642(19) 0.074(2) -0.0049(14) 0.0231(15) 0.0188(16)
    C5 0.0553(17) 0.082(2) 0.0424(15) -0.0182(16) 0.0111(13) 0.0112(15)
    C6 0.0586(16) 0.0548(15) 0.0355(12) -0.0186(13) 0.0181(12) -0.0054(11)
    C7 0.0596(15) 0.0274(10) 0.0388(12) -0.0115(10) 0.0224(11) 0.0014(9)
    C8 0.0439(12) 0.0271(10) 0.0276(10) -0.0048(9) 0.0139(9) 0.0024(8)
    C9 0.0416(11) 0.0210(9) 0.0282(10) 0.0026(8) 0.0139(9) 0.0004(8)
    C10 0.0409(11) 0.0232(9) 0.0317(10) 0.0060(8) 0.0138(9) -0.0019(8)
    C11 0.0492(13) 0.0290(10) 0.0334(11) 0.0087(9) 0.0127(10) 0.0053(9)
    C12 0.0596(14) 0.0215(9) 0.0351(11) 0.0051(9) 0.0161(11) 0.0041(9)
    C13 0.0388(11) 0.0239(9) 0.0327(11) -0.0001(8) 0.0149(9) -0.0076(8)
    C14 0.0378(11) 0.0265(10) 0.0318(10) 0.0035(8) 0.0115(9) -0.0059(8)
    C15 0.0428(13) 0.0408(13) 0.0361(12) 0.0074(10) 0.0090(10) -0.0073(10)
    C16A 0.0518(16) 0.0641(19) 0.0685(19) 0.0069(13) 0.0073(13) 0.0263(15)
    C17A 0.0518(16) 0.0641(19) 0.0685(19) 0.0069(13) 0.0073(13) 0.0263(15)
    C17B 0.0518(16) 0.0641(19) 0.0685(19) 0.0069(13) 0.0073(13) 0.0263(15)
    C16B 0.0518(16) 0.0641(19) 0.0685(19) 0.0069(13) 0.0073(13) 0.0263(15)
_geom_special_details
;
Bond distances, angles <i>etc</i>. have been calculated using the rounded
fractional coordinates. All su's are estimated from the variances of the
(full) variance-covariance matrix. The cell e.s.d.'s are taken into account in
the estimation of distances, angles and torsion angles
;
loop_
    _geom_bond_atom_site_label_1
    _geom_bond_atom_site_label_2
    _geom_bond_site_symmetry_1
    _geom_bond_site_symmetry_2
    _geom_bond_distance
    _geom_bond_publ_flag
    S1 C9 . . 1.743(2) no
    S1 C13 . . 1.739(2) no
    P1 O4A . . 1.425(3) no
    P1 O5B . . 1.622(3) no
    P1 O6 . . 1.583(3) no
    P1 C22 . . 1.801(2) no
    P1 O6 . 3_676 1.723(3) no
    P1 O4B . . 1.527(3) no
    P1 O5A . . 1.375(3) no
    O3 C18 . . 1.407(4) no
    O3 C19 . . 1.369(3) no
    O5A O6 . . 1.705(4) no
    O1 C15 . . 1.217(3) no
    O2 C16A . . 1.476(6) no
    O2 C15 . . 1.346(3) no
    O2 C16B . . 1.393(16) no
    N1 C8 . . 1.494(3) no
    N1 C7 . . 1.510(3) no
    N1 C12 . . 1.501(3) no
    N2 C13 . . 1.351(3) no
    N1 H1N . . 0.93(2) no
    N2 H2N . . 0.95(3) no
    N2 H3N . . 0.84(3) no
    C19 C20 . . 1.382(3) no
    C19 C24 . . 1.385(3) no
    C20 C21 . . 1.394(3) no
    C21 C22 . . 1.378(3) no
    C22 C23 . . 1.401(3) no
    C23 C24 . . 1.375(3) no
    C18 H18A . . 0.9800 no
    C18 H18B . . 0.9800 no
    C18 H18C . . 0.9800 no
    C20 H20 . . 0.9500 no
    C21 H21 . . 0.9500 no
    C23 H23 . . 0.9500 no
    C24 H24 . . 0.9500 no
    C1 C2 . . 1.387(3) no
    C1 C7 . . 1.500(4) no
    C1 C6 . . 1.393(3) no
    C2 C3 . . 1.381(4) no
    C3 C4 . . 1.377(4) no
    C4 C5 . . 1.375(4) no
    C5 C6 . . 1.373(4) no
    C8 C9 . . 1.486(3) no
    C9 C10 . . 1.352(3) no
    C10 C11 . . 1.503(3) no
    C10 C14 . . 1.448(3) no
    C11 C12 . . 1.517(4) no
    C13 C14 . . 1.391(3) no
    C14 C15 . . 1.448(4) no
    C16A C17A . . 1.497(6) no
    C16B C17B . . 1.246(19) no
    C2 H2 . . 0.9500 no
    C3 H3 . . 0.9500 no
    C4 H4 . . 0.9500 no
    C5 H5 . . 0.9500 no
    C6 H6 . . 0.9500 no
    C7 H7A . . 0.9900 no
    C7 H7B . . 0.9900 no
    C8 H8A . . 0.9900 no
    C8 H8B . . 0.9900 no
    C11 H11A . . 0.9900 no
    C11 H11B . . 0.9900 no
    C12 H12A . . 0.9900 no
    C12 H12B . . 0.9900 no
    C16A H16A . . 0.9900 no
    C16A H16B . . 0.9900 no
    C16B H16C . . 0.9900 no
    C16B H16D . . 0.9900 no
    C17A H17C . . 0.9800 no
    C17A H17A . . 0.9800 no
    C17A H17B . . 0.9800 no
    C17B H17D . . 0.9800 no
    C17B H17E . . 0.9800 no
    C17B H17F . . 0.9800 no
loop_
    _geom_angle_atom_site_label_1
    _geom_angle_atom_site_label_2
    _geom_angle_atom_site_label_3
    _geom_angle_site_symmetry_1
    _geom_angle_site_symmetry_2
    _geom_angle_site_symmetry_3
    _geom_angle
    _geom_angle_publ_flag
    C9 S1 C13 . . . 91.43(11) no
    O4A P1 O5B . . . 114.38(17) no
    O4A P1 O6 . . . 115.68(17) no
    O4A P1 O5A . . . 128.22(19) no
    O4A P1 O6 . . 3_676 75.99(16) no
    O4B P1 O5A . . . 122.41(18) no
    O4B P1 O5B . . . 99.01(16) no
    O4B P1 O6 . . . 137.86(16) no
    O4B P1 C22 . . . 106.48(14) no
    O4B P1 O6 . . 3_676 98.48(15) no
    O5A P1 O6 . . . 69.98(16) no
    O5A P1 C22 . . . 113.97(15) no
    O5A P1 O6 . . 3_676 112.18(16) no
    O5B P1 O6 . . . 100.98(14) no
    O5B P1 C22 . . . 107.72(13) no
    O5B P1 O6 . . 3_676 141.12(14) no
    O6 P1 C22 . . . 102.14(11) no
    O4A P1 C22 . . . 114.41(15) no
    O6 P1 C22 3_676 . . 100.12(11) no
    O6 P1 O6 . . 3_676 45.77(13) no
    C18 O3 C19 . . . 118.2(2) no
    P1 O5A O6 . . . 60.75(15) no
    P1 O6 O5A . . . 49.27(13) no
    P1 O6 P1 . . 3_676 134.23(16) no
    P1 O6 O5A 3_676 . . 162.2(2) no
    C15 O2 C16A . . . 110.2(3) no
    C15 O2 C16B . . . 133.2(6) no
    C8 N1 C12 . . . 109.04(19) no
    C7 N1 C8 . . . 111.58(18) no
    C7 N1 C12 . . . 111.06(17) no
    C8 N1 H1N . . . 109.4(15) no
    C12 N1 H1N . . . 107.8(17) no
    C7 N1 H1N . . . 107.9(18) no
    C13 N2 H2N . . . 116.4(19) no
    C13 N2 H3N . . . 111(2) no
    H2N N2 H3N . . . 128(3) no
    O3 C19 C20 . . . 124.5(2) no
    O3 C19 C24 . . . 115.60(19) no
    C20 C19 C24 . . . 119.8(2) no
    C19 C20 C21 . . . 119.2(2) no
    C20 C21 C22 . . . 122.0(2) no
    P1 C22 C23 . . . 120.47(17) no
    P1 C22 C21 . . . 121.92(16) no
    C21 C22 C23 . . . 117.56(19) no
    C22 C23 C24 . . . 121.2(2) no
    C19 C24 C23 . . . 120.2(2) no
    O3 C18 H18B . . . 110.00 no
    O3 C18 H18C . . . 109.00 no
    H18A C18 H18B . . . 110.00 no
    O3 C18 H18A . . . 110.00 no
    H18A C18 H18C . . . 109.00 no
    H18B C18 H18C . . . 109.00 no
    C21 C20 H20 . . . 120.00 no
    C19 C20 H20 . . . 120.00 no
    C20 C21 H21 . . . 119.00 no
    C22 C21 H21 . . . 119.00 no
    C24 C23 H23 . . . 119.00 no
    C22 C23 H23 . . . 119.00 no
    C23 C24 H24 . . . 120.00 no
    C19 C24 H24 . . . 120.00 no
    C2 C1 C6 . . . 118.6(2) no
    C6 C1 C7 . . . 120.5(2) no
    C2 C1 C7 . . . 120.9(2) no
    C1 C2 C3 . . . 120.4(2) no
    C2 C3 C4 . . . 120.1(3) no
    C3 C4 C5 . . . 120.0(3) no
    C4 C5 C6 . . . 120.2(3) no
    C1 C6 C5 . . . 120.6(3) no
    N1 C7 C1 . . . 112.38(18) no
    N1 C8 C9 . . . 108.32(18) no
    C8 C9 C10 . . . 126.54(19) no
    S1 C9 C8 . . . 120.79(16) no
    S1 C9 C10 . . . 112.42(18) no
    C9 C10 C11 . . . 119.7(2) no
    C11 C10 C14 . . . 127.5(2) no
    C9 C10 C14 . . . 112.75(19) no
    C10 C11 C12 . . . 111.89(19) no
    N1 C12 C11 . . . 111.51(17) no
    N2 C13 C14 . . . 129.3(2) no
    S1 C13 C14 . . . 111.32(17) no
    S1 C13 N2 . . . 119.36(17) no
    C10 C14 C13 . . . 112.0(2) no
    C10 C14 C15 . . . 128.92(19) no
    C13 C14 C15 . . . 119.0(2) no
    O1 C15 O2 . . . 121.9(2) no
    O1 C15 C14 . . . 125.3(2) no
    O2 C15 C14 . . . 112.8(2) no
    O2 C16A C17A . . . 103.6(4) no
    O2 C16B C17B . . . 115.1(12) no
    C1 C2 H2 . . . 120.00 no
    C3 C2 H2 . . . 120.00 no
    C2 C3 H3 . . . 120.00 no
    C4 C3 H3 . . . 120.00 no
    C3 C4 H4 . . . 120.00 no
    C5 C4 H4 . . . 120.00 no
    C4 C5 H5 . . . 120.00 no
    C6 C5 H5 . . . 120.00 no
    C1 C6 H6 . . . 120.00 no
    C5 C6 H6 . . . 120.00 no
    N1 C7 H7A . . . 109.00 no
    N1 C7 H7B . . . 109.00 no
    C1 C7 H7A . . . 109.00 no
    C1 C7 H7B . . . 109.00 no
    H7A C7 H7B . . . 108.00 no
    N1 C8 H8A . . . 110.00 no
    N1 C8 H8B . . . 110.00 no
    C9 C8 H8A . . . 110.00 no
    C9 C8 H8B . . . 110.00 no
    H8A C8 H8B . . . 108.00 no
    C10 C11 H11A . . . 109.00 no
    C10 C11 H11B . . . 109.00 no
    C12 C11 H11A . . . 109.00 no
    C12 C11 H11B . . . 109.00 no
    H11A C11 H11B . . . 108.00 no
    N1 C12 H12A . . . 109.00 no
    N1 C12 H12B . . . 109.00 no
    C11 C12 H12A . . . 109.00 no
    C11 C12 H12B . . . 109.00 no
    H12A C12 H12B . . . 108.00 no
    O2 C16A H16A . . . 111.00 no
    O2 C16A H16B . . . 111.00 no
    C17A C16A H16A . . . 111.00 no
    C17A C16A H16B . . . 111.00 no
    H16A C16A H16B . . . 109.00 no
    O2 C16B H16D . . . 109.00 no
    C17B C16B H16C . . . 108.00 no
    C17B C16B H16D . . . 108.00 no
    H16C C16B H16D . . . 107.00 no
    O2 C16B H16C . . . 109.00 no
    H17A C17A H17C . . . 109.00 no
    H17B C17A H17C . . . 110.00 no
    C16A C17A H17A . . . 109.00 no
    C16A C17A H17B . . . 109.00 no
    C16A C17A H17C . . . 109.00 no
    H17A C17A H17B . . . 109.00 no
    C16B C17B H17D . . . 110.00 no
    C16B C17B H17E . . . 109.00 no
    C16B C17B H17F . . . 109.00 no
    H17D C17B H17E . . . 109.00 no
    H17D C17B H17F . . . 110.00 no
    H17E C17B H17F . . . 109.00 no
loop_
    _geom_torsion_atom_site_label_1
    _geom_torsion_atom_site_label_2
    _geom_torsion_atom_site_label_3
    _geom_torsion_atom_site_label_4
    _geom_torsion_site_symmetry_1
    _geom_torsion_site_symmetry_2
    _geom_torsion_site_symmetry_3
    _geom_torsion_site_symmetry_4
    _geom_torsion
    _geom_torsion_publ_flag
    C13 S1 C9 C10 . . . . -1.85(18) no
    C13 S1 C9 C8 . . . . 172.78(18) no
    C9 S1 C13 C14 . . . . 2.30(17) no
    C9 S1 C13 N2 . . . . -179.77(19) no
    C22 P1 O5A O6 . . . . -94.76(15) no
    O5B P1 O5A O6 . . . . -179.4(4) no
    O4B P1 O6 O5A . . . . -116.6(2) no
    O6 P1 O5A O6 3_676 . . . 18.13(17) no
    O4A P1 O6 O5A . . . . -123.7(2) no
    O6 P1 O6 O5A 3_676 . . . -156.3(2) no
    O4A P1 O6 P1 . . . 3_676 32.6(3) no
    O4B P1 O6 P1 . . . 3_676 39.7(3) no
    O5A P1 O6 P1 . . . 3_676 156.3(3) no
    O5B P1 O6 P1 . . . 3_676 156.6(2) no
    O5B P1 O6 O5A . . . . 0.31(19) no
    C22 P1 O6 O5A . . . . 111.34(16) no
    O4B P1 O5A O6 . . . . 134.7(2) no
    O4B P1 O6 P1 3_676 3_676 . . 154.3(2) no
    O5A P1 O6 P1 3_676 3_676 . . 24.1(3) no
    O5B P1 O6 P1 3_676 3_676 . . 38.4(3) no
    O6 P1 O6 P1 3_676 3_676 . . 0.02(18) no
    C22 P1 O6 P1 3_676 3_676 . . -97.2(2) no
    O4A P1 C22 C23 . . . . -56.9(2) no
    O4B P1 C22 C23 . . . . -79.8(2) no
    O5A P1 C22 C23 . . . . 142.2(2) no
    O5B P1 C22 C23 . . . . 174.75(19) no
    O6 P1 C22 C23 . . . . 68.9(2) no
    O6 P1 C22 C23 3_676 . . . 22.2(2) no
    O6 P1 C22 C21 . . . . -113.8(2) no
    O6 P1 C22 C21 3_676 . . . -160.46(19) no
    O5A P1 C22 C21 . . . . -40.5(2) no
    O4A P1 O6 P1 3_676 3_676 . . 150.0(3) no
    O4B P1 C22 C21 . . . . 97.5(2) no
    C22 P1 O6 P1 . . . 3_676 -92.4(2) no
    O5B P1 C22 C21 . . . . -7.9(2) no
    O4A P1 O5A O6 . . . . 107.5(2) no
    O4A P1 C22 C21 . . . . 120.4(2) no
    O6 P1 O6 P1 3_676 . . 3_676 0.00(16) no
    C18 O3 C19 C24 . . . . 177.2(2) no
    C18 O3 C19 C20 . . . . -4.1(3) no
    C16A O2 C15 O1 . . . . -0.6(4) no
    C16A O2 C15 C14 . . . . 178.1(3) no
    C15 O2 C16A C17A . . . . -173.1(3) no
    C7 N1 C12 C11 . . . . -169.64(18) no
    C12 N1 C8 C9 . . . . -52.7(2) no
    C7 N1 C8 C9 . . . . -175.70(17) no
    C8 N1 C12 C11 . . . . 67.0(2) no
    C12 N1 C7 C1 . . . . -174.44(18) no
    C8 N1 C7 C1 . . . . -52.6(2) no
    O3 C19 C24 C23 . . . . 179.1(2) no
    C24 C19 C20 C21 . . . . -1.1(3) no
    C20 C19 C24 C23 . . . . 0.3(3) no
    O3 C19 C20 C21 . . . . -179.7(2) no
    C19 C20 C21 C22 . . . . 0.8(3) no
    C20 C21 C22 P1 . . . . -177.16(18) no
    C20 C21 C22 C23 . . . . 0.2(3) no
    C21 C22 C23 C24 . . . . -1.0(3) no
    P1 C22 C23 C24 . . . . 176.45(18) no
    C22 C23 C24 C19 . . . . 0.7(3) no
    C7 C1 C6 C5 . . . . -175.7(3) no
    C2 C1 C7 N1 . . . . -82.4(3) no
    C7 C1 C2 C3 . . . . 177.0(3) no
    C6 C1 C7 N1 . . . . 95.7(3) no
    C2 C1 C6 C5 . . . . 2.4(4) no
    C6 C1 C2 C3 . . . . -1.1(4) no
    C1 C2 C3 C4 . . . . -0.7(4) no
    C2 C3 C4 C5 . . . . 1.3(5) no
    C3 C4 C5 C6 . . . . -0.1(5) no
    C4 C5 C6 C1 . . . . -1.8(5) no
    N1 C8 C9 S1 . . . . -153.96(15) no
    N1 C8 C9 C10 . . . . 19.9(3) no
    S1 C9 C10 C11 . . . . 177.33(16) no
    S1 C9 C10 C14 . . . . 0.9(2) no
    C8 C9 C10 C11 . . . . 3.1(3) no
    C8 C9 C10 C14 . . . . -173.3(2) no
    C9 C10 C11 C12 . . . . 8.0(3) no
    C14 C10 C11 C12 . . . . -176.1(2) no
    C9 C10 C14 C13 . . . . 0.8(3) no
    C9 C10 C14 C15 . . . . -176.2(2) no
    C11 C10 C14 C13 . . . . -175.2(2) no
    C11 C10 C14 C15 . . . . 7.8(4) no
    C10 C11 C12 N1 . . . . -42.3(3) no
    S1 C13 C14 C10 . . . . -2.2(2) no
    N2 C13 C14 C15 . . . . -2.5(4) no
    S1 C13 C14 C15 . . . . 175.15(17) no
    N2 C13 C14 C10 . . . . -179.9(2) no
    C10 C14 C15 O1 . . . . -175.9(2) no
    C10 C14 C15 O2 . . . . 5.5(3) no
    C13 C14 C15 O1 . . . . 7.3(4) no
    C13 C14 C15 O2 . . . . -171.4(2) no
loop_
    _geom_hbond_atom_site_label_D
    _geom_hbond_atom_site_label_H
    _geom_hbond_atom_site_label_A
    _geom_hbond_site_symmetry_A
    _geom_hbond_distance_DH
    _geom_hbond_distance_HA
    _geom_hbond_distance_DA
    _geom_hbond_angle_DHA
    _geom_hbond_publ_flag
    N1 H1N O4A . 0.93(2) 1.79(3) 2.699(4) 165(2) yes
    N1 H1N O4B . 0.93(2) 1.72(2) 2.641(4) 171(2) yes
    N2 H2N O5A 4_574 0.95(3) 1.98(3) 2.894(4) 160(3) yes
    N2 H2N O5B 4_574 0.95(3) 1.77(3) 2.686(4) 162(3) yes
    N2 H3N O1 . 0.84(3) 2.11(3) 2.761(3) 135(3) yes
    C6 H6 O5B 2_645 0.95 2.37 3.273(4) 159 yes
    C7 H7A O4B 2_645 0.99 2.44 3.373(4) 157 yes
    C7 H7B S1 2_645 0.99 2.69 3.591(2) 152 yes
    C8 H8A O5B 2_645 0.99 2.57 3.488(4) 154 yes
    C18 H18B O1 3_776 0.98 2.60 3.251(4) 124 yes
    C20 H20 O1 3_776 0.95 2.59 3.524(3) 168 yes
_iucr_refine_instructions_details
;
TITL SE-3 (SKM-22) in P2(1)/c
CELL  0.71073  14.9420  10.8718  16.0773   90.000  114.3270   90.000
ZERR     2.00   0.0009   0.0007   0.0010    0.000    0.0008    0.000
LATT   1
SYMM  - X, 1/2 + Y, 1/2 - Z
SFAC  C    H    N    O    P    S
UNIT  96   112  8    22   4    4
MERG   2
EADP C16A C16B C17A C17B
EADP O4A O4B O5A O5B
ISOR 0.100 O4A O4B O5A O5B
FMAP   2
PLAN   5
SIZE   0.05   0.19   0.23
ACTA
BOND   $H
CONF
LIST   4
L.S.  13
TEMP  -123.0
BUMP  0.01
WGHT    0.055400    1.608600
FVAR       0.44818   0.75277
C1    1    0.317722    0.866899    0.188665    11.00000    0.04975    0.03449 =
         0.03347   -0.00191    0.02051   -0.01673
C2    1    0.293197    0.950026    0.241340    11.00000    0.04746    0.04593 =
         0.03665   -0.00355    0.02060   -0.01375
AFIX  43
H2    2    0.332454    0.955266    0.305091    11.00000   -1.20000
AFIX   0
C3    1    0.212073    1.025226    0.201704    11.00000    0.05369    0.05023 =
         0.06869   -0.00365    0.03473   -0.01099
AFIX  43
H3    2    0.195285    1.081255    0.238334    11.00000   -1.20000
AFIX   0
C4    1    0.155512    1.019120    0.109218    11.00000    0.04818    0.06422 =
         0.07380    0.01885    0.02307   -0.00493
AFIX  43
H4    2    0.100537    1.072118    0.081871    11.00000   -1.20000
AFIX   0
C5    1    0.178550    0.936327    0.056381    11.00000    0.05525    0.08166 =
         0.04242    0.01123    0.01114   -0.01819
AFIX  43
H5    2    0.139428    0.932219   -0.007445    11.00000   -1.20000
AFIX   0
C6    1    0.257918    0.859626    0.095634    11.00000    0.05855    0.05483 =
         0.03548   -0.00541    0.01807   -0.01863
AFIX  43
H6    2    0.272218    0.800993    0.059003    11.00000   -1.20000
AFIX   0
C7    1    0.408349    0.789136    0.230076    11.00000    0.05961    0.02741 =
         0.03879    0.00136    0.02237   -0.01151
AFIX  23
H7A   2    0.400106    0.714611    0.192231    11.00000   -1.20000
H7B   2    0.416595    0.762335    0.291668    11.00000   -1.20000
AFIX   0
C8    1    0.487227    0.911605    0.148225    11.00000    0.04387    0.02712 =
         0.02757    0.00235    0.01391   -0.00477
AFIX  23
H8A   2    0.468164    0.847026    0.100626    11.00000   -1.20000
H8B   2    0.434964    0.974897    0.129250    11.00000   -1.20000
AFIX   0
C9    1    0.582131    0.968024    0.159417    11.00000    0.04165    0.02104 =
         0.02820    0.00041    0.01393    0.00262
C10   1    0.671616    0.942603    0.225781    11.00000    0.04085    0.02316 =
         0.03171   -0.00189    0.01384    0.00600
C11   1    0.681912    0.844214    0.294809    11.00000    0.04924    0.02904 =
         0.03344    0.00533    0.01266    0.00872
AFIX  23
H11A  2    0.701197    0.882515    0.355618    11.00000   -1.20000
H11B  2    0.734722    0.786658    0.298388    11.00000   -1.20000
AFIX   0
C12   1    0.587195    0.773009    0.270589    11.00000    0.05960    0.02149 =
         0.03505    0.00407    0.01611    0.00515
AFIX  23
H12A  2    0.580003    0.712185    0.222416    11.00000   -1.20000
H12B  2    0.590155    0.727511    0.325004    11.00000   -1.20000
AFIX   0
C13   1    0.710486    1.110126    0.153993    11.00000    0.03881    0.02390 =
         0.03270   -0.00761    0.01492   -0.00011
C14   1    0.747552    1.023426    0.223492    11.00000    0.03785    0.02647 =
         0.03176   -0.00591    0.01148    0.00353
C15   1    0.852213    1.020649    0.279501    11.00000    0.04283    0.04079 =
         0.03611   -0.00734    0.00902    0.00737
PART    1
C16A  1    0.987413    0.922651    0.388242    21.00000    0.05184    0.06411 =
         0.06852    0.02631    0.00734    0.00685
AFIX  23
H16A  2    1.008202    0.991992    0.432023    21.00000   -1.20000
H16B  2    1.021929    0.928517    0.347405    21.00000   -1.20000
AFIX   0
C17A  1    1.007402    0.801815    0.437110    21.00000    0.05184    0.06411 =
         0.06852    0.02631    0.00734    0.00685
AFIX  33
H17A  2    1.078040    0.793605    0.474459    21.00000   -1.50000
H17B  2    0.985366    0.734824    0.392408    21.00000   -1.50000
H17C  2    0.971891    0.797876    0.476468    21.00000   -1.50000
AFIX   0
PART    2
C16B  1    0.969345    0.885807    0.403606   -21.00000    0.05184    0.06411 =
         0.06852    0.02631    0.00734    0.00685
AFIX  23
H16C  2    1.005396    0.960067    0.435794   -21.00000   -1.20000
H16D  2    0.956065    0.835259    0.448490   -21.00000   -1.20000
AFIX   0
C17B  1    1.023334    0.825930    0.376552   -21.00000    0.05184    0.06411 =
         0.06852    0.02631    0.00734    0.00685
AFIX  33
H17D  2    1.083889    0.803228    0.428892   -21.00000   -1.50000
H17E  2    1.039528    0.876200    0.334050   -21.00000   -1.50000
H17F  2    0.989044    0.751270    0.345439   -21.00000   -1.50000
AFIX   0
PART    0
C18   1    0.969672    0.647041    0.655362    11.00000    0.04090    0.05540 =
         0.07617    0.01821    0.02198    0.02060
AFIX  33
H18A  2    1.004380    0.568811    0.675940    11.00000   -1.50000
H18B  2    0.988493    0.703841    0.707135    11.00000   -1.50000
H18C  2    0.987159    0.682837    0.608109    11.00000   -1.50000
AFIX   0
C19   1    0.806429    0.725314    0.586646    11.00000    0.03429    0.02853 =
         0.03241    0.00523    0.01429    0.00853
C20   1    0.837516    0.845883    0.591494    11.00000    0.02602    0.03329 =
         0.04457   -0.00163    0.01005    0.00190
AFIX  43
H20   2    0.905561    0.865143    0.618664    11.00000   -1.20000
AFIX   0
C21   1    0.767814    0.938858    0.556035    11.00000    0.03384    0.02464 =
         0.04245   -0.00266    0.01277   -0.00016
AFIX  43
H21   2    0.789404    1.021546    0.558757    11.00000   -1.20000
AFIX   0
C22   1    0.668496    0.914414    0.517138    11.00000    0.02965    0.02607 =
         0.02457   -0.00011    0.01012    0.00365
C23   1    0.639167    0.791631    0.514522    11.00000    0.02733    0.03265 =
         0.04029    0.00368    0.01095   -0.00186
AFIX  43
H23   2    0.571139    0.772213    0.488977    11.00000   -1.20000
AFIX   0
C24   1    0.706992    0.698654    0.548237    11.00000    0.03751    0.02559 =
         0.04589    0.00732    0.01530   -0.00001
AFIX  43
H24   2    0.685563    0.615843    0.545170    11.00000   -1.20000
AFIX   0
N1    3    0.499574    0.856826    0.237556    11.00000    0.04889    0.02071 =
         0.02929    0.00087    0.01559   -0.00416
H1N   2    0.511561    0.918648    0.280257    11.00000   -1.20000
N2    3    0.758156    1.199912    0.130512    11.00000    0.04038    0.03451 =
         0.04034   -0.00419    0.01174   -0.00994
H2N   2    0.718332    1.260915    0.089764    11.00000   -1.20000
H3N   2    0.815641    1.207286    0.169754    11.00000   -1.20000
O1    4    0.911313    1.095859    0.276960    11.00000    0.04017    0.05892 =
         0.05600   -0.01143    0.00689   -0.01013
O2    4    0.879894    0.922447    0.335367    11.00000    0.04466    0.05578 =
         0.05140    0.00413    0.00059    0.01268
O3    4    0.867726    0.626417    0.619332    11.00000    0.03981    0.03366 =
         0.05279    0.00998    0.01716    0.01394
PART 1
O4A   4    0.517346    1.015741    0.372505    10.50000    0.03541    0.02288 =
         0.03118    0.00018    0.01045    0.00029
PART 2
O4B   4    0.551192    1.029569    0.364177    10.50000    0.03541    0.02288 =
         0.03118    0.00018    0.01045    0.00029
PART 0
PART 1
O5A   4    0.599766    1.141863    0.515399    10.50000    0.03541    0.02288 =
         0.03118    0.00018    0.01045    0.00029
PART 2
O5B   4    0.635766    1.164620    0.490019    10.50000    0.03541    0.02288 =
         0.03118    0.00018    0.01045    0.00029
PART 0
O6    4    0.524176    1.037355    0.532844    10.50000    0.02475    0.02841 =
         0.02724   -0.00270    0.00898    0.00059
P1    5    0.578685    1.033722    0.466752    11.00000    0.03433    0.03053 =
         0.02807    0.00605    0.01432    0.01024
S1    6    0.585366    1.089263    0.089779    11.00000    0.03628    0.02099 =
         0.02829    0.00034    0.01210    0.00037
HKLF 4
REM  SE-3 (SKM-22) in P2(1)/c
REM R1 =  0.0486 for    4481 Fo > 4sig(Fo)  and  0.0699 for all    5955 data
REM    317 parameters refined using     28 restraints
END
WGHT      0.0554      1.6086
REM Highest difference peak  0.771,  deepest hole -0.620,  1-sigma level  0.060
Q1    1   0.6487  1.0994  0.1222  11.00000  0.05    0.46
Q2    1   0.8465  0.8830  0.3502  11.00000  0.05    0.45
Q3    1   0.5857  1.1645  0.4730  11.00000  0.05    0.36
Q4    1   0.5795  1.0368  0.1287  11.00000  0.05    0.35
Q5    1   0.6309  0.9631  0.4935  11.00000  0.05    0.33
;
