# Supplementary material for: Bis(2-amino-5-benzyl-3-eth­oxy­carbonyl-4,5,6,7-tetra­hydro­thieno[3,2-c]pyridin-5-ium) bis­(4-meth­oxy­phen­yl)di­phos­phon­ate
Source: Acta Crystallogr Sect E Struct Rep Online. 2014 Feb 22;70(Pt 3):o348–9. doi: 10.1107/S1600536814003766 (PMC3998403; doi:10.1107/S1600536814003766)
Supplement: Supplementary file 2 [file e-70-0o348-Isup2.hkl]

#
# h,k,l, Fc-squared, Fo-squared, sigma(Fo-squared), status flag
#
data_I
_shelx_title ' SE-3 (SKM-22) in P2(1)/c'
_shelx_refln_list_code          4
_shelx_F_calc_maximum      214.50
_exptl_crystal_F_000      1044.00
_reflns_d_resolution_high  0.7469

loop_
 _space_group_symop_operation_xyz
 'x, y, z'
 '-x, y+1/2, -z+1/2'
 '-x, -y, -z'
 'x, -y-1/2, z-1/2'

_cell_length_a    14.9420
_cell_length_b    10.8718
_cell_length_c    16.0773
_cell_angle_alpha  90.000
_cell_angle_beta  114.327
_cell_angle_gamma  90.000

_shelx_F_squared_multiplier     1.000

loop_
 _refln_index_h
 _refln_index_k
 _refln_index_l
 _refln_F_squared_calc
 _refln_F_squared_meas
 _refln_F_squared_sigma
 _refln_observed_status
   2   0   0          0.83         38.09         2.96 o
   3   0   0        115.78        220.21         9.72 o
   4   0   0        124.63        155.41         6.73 o
   5   0   0       1816.35       1615.64        33.51 o
   6   0   0        384.14        259.77         8.96 o
   7   0   0       9764.73      10306.90       195.64 o
   8   0   0          1.23         -0.65         2.93 o
   9   0   0         47.12         55.06         7.30 o
  10   0   0       1467.68       1458.66        55.57 o
  11   0   0       3168.89       2925.03        68.01 o
  12   0   0       3011.57       3160.03        73.92 o
  13   0   0        711.54        751.74        25.61 o
  14   0   0        250.50        323.55        16.85 o
  15   0   0         65.08         42.63         9.83 o
  16   0   0         89.42         80.97        17.17 o
  17   0   0        206.82        213.75        23.81 o
  18   0   0        379.69        496.46        34.12 o
   1   1   0         94.13         86.42         2.74 o
   2   1   0       5295.27       5839.81        83.93 o
   3   1   0         51.86         58.63         2.85 o
   4   1   0        896.52        938.23        14.96 o
   5   1   0       5854.58       6075.42        85.23 o
   6   1   0          0.00          1.40         2.05 o
   7   1   0       2580.92       2694.65        38.98 o
   8   1   0         78.93         63.25         4.18 o
   9   1   0        368.05        369.34         9.81 o
  10   1   0        127.39        144.16         7.44 o
  11   1   0        109.23        131.09         7.97 o
  12   1   0         58.08         57.44         6.45 o
  13   1   0        297.89        287.89        11.34 o
  14   1   0         22.13         28.53         6.17 o
  15   1   0         59.17         55.70         7.73 o
  16   1   0         28.77         21.08         8.25 o
  17   1   0          8.78          0.38         7.91 o
  18   1   0          0.13         -0.08         7.74 o
   0   2   0      20178.11      23547.84       579.71 o
   1   2   0       1784.33       1821.33        33.14 o
   2   2   0        551.24        588.83         9.77 o
   3   2   0       9852.09       9903.54       142.30 o
   4   2   0        102.12         82.66         3.66 o
   5   2   0        354.98        336.50         9.47 o
   6   2   0        371.88        338.92         8.20 o
   7   2   0       1310.61       1276.39        22.05 o
   8   2   0        532.04        427.18        11.74 o
   9   2   0        379.34        326.38         9.69 o
  10   2   0          7.09          2.77         3.55 o
  11   2   0        854.04        903.37        21.11 o
  12   2   0        623.93        641.53        17.41 o
  13   2   0         83.53         95.16         8.69 o
  14   2   0        101.34        143.92        12.62 o
  15   2   0          0.16          3.82         6.20 o
  16   2   0         63.45         70.98         8.74 o
  17   2   0          5.23          3.06         8.35 o
  18   2   0         12.40          4.82        17.60 o
   1   3   0       2034.19       2252.45        39.03 o
   2   3   0      10090.68      10797.46       156.01 o
   3   3   0       3944.90       3934.99        56.08 o
   4   3   0       3638.71       3732.63        55.68 o
   5   3   0       3602.71       3833.34        57.61 o
   6   3   0        162.88        193.69         6.21 o
   7   3   0         54.79         37.65         3.42 o
   8   3   0       1367.63       1301.10        23.14 o
   9   3   0       3788.57       3794.82        62.14 o
  10   3   0        673.03        690.05        16.27 o
  11   3   0          1.41         -3.72         3.81 o
  12   3   0         48.93         55.67         7.23 o
  13   3   0         62.07         69.88         8.30 o
  14   3   0        178.93        216.99        14.30 o
  15   3   0        523.67        544.05        20.21 o
  16   3   0        373.47        441.51        18.58 o
  17   3   0        140.30        155.86        12.31 o
   0   4   0        593.86        617.05        19.33 o
   1   4   0       1564.28       1756.95        31.54 o
   2   4   0         73.70         59.79         4.01 o
   3   4   0       1681.31       1931.02        28.01 o
   4   4   0        403.68        471.88         9.01 o
   5   4   0       5096.47       5619.45        80.00 o
   6   4   0        981.29       1143.52        19.29 o
   7   4   0        104.23        108.26         5.46 o
   8   4   0        377.17        374.03         9.78 o
   9   4   0         70.28         67.78         5.71 o
  10   4   0        284.03        292.41        10.65 o
  11   4   0        234.23        234.46        10.84 o
  12   4   0          2.77          1.94         5.16 o
  13   4   0          1.73         -1.42         5.60 o
  14   4   0        108.30        105.84        10.13 o
  15   4   0          1.77          6.62         6.34 o
  16   4   0          5.56          0.82         6.43 o
  17   4   0         12.66         19.70         7.75 o
   1   5   0          1.79          8.13         2.45 o
   2   5   0         68.28        160.36         5.37 o
   3   5   0       1950.10       2072.53        30.23 o
   4   5   0       1004.43        977.31        16.08 o
   5   5   0        605.22        613.76        11.48 o
   6   5   0       1488.51       1436.27        24.57 o
   7   5   0        248.32        254.47         7.90 o
   8   5   0       1329.13       1319.72        25.67 o
   9   5   0         45.99         58.79         5.91 o
  10   5   0          3.01         -0.21         4.46 o
  11   5   0         78.24         91.58         8.02 o
  12   5   0          6.01          0.02         5.08 o
  13   5   0         18.46         13.41         5.98 o
  14   5   0         11.59          6.47         6.01 o
  15   5   0        139.95        142.92        13.24 o
  16   5   0        123.85         96.96        10.71 o
  17   5   0         44.95         45.06        11.95 o
   0   6   0        288.34        313.45        13.43 o
   1   6   0          6.06          4.92         2.29 o
   2   6   0        129.98        147.56         5.51 o
   3   6   0         65.40        102.33         4.75 o
   4   6   0        861.54        764.81        15.67 o
   5   6   0         36.77         43.30         4.23 o
   6   6   0        874.20        810.62        17.84 o
   7   6   0         31.94         34.41         4.60 o
   8   6   0        234.78        228.20         9.08 o
   9   6   0        115.96        147.80         9.76 o
  10   6   0        782.47        937.93        29.78 o
  11   6   0        119.74        124.57        10.11 o
  12   6   0        115.21        132.08        11.49 o
  13   6   0        168.16        172.82        13.42 o
  14   6   0          0.17        -10.19        10.19 o
  15   6   0        108.78        113.01        12.07 o
  16   6   0         21.02         36.41        10.75 o
   1   7   0         23.73         27.39         4.04 o
   2   7   0          0.13         -2.08         2.86 o
   3   7   0        201.73        186.26         9.36 o
   4   7   0        626.28        685.23        15.68 o
   5   7   0         52.66         67.59         5.57 o
   6   7   0         55.55         65.96         6.33 o
   7   7   0          7.59          5.43         3.89 o
   8   7   0          0.39         -4.57         4.73 o
   9   7   0        632.82        561.82        18.64 o
  10   7   0         20.43         16.29         5.99 o
  11   7   0         76.67         98.66         9.42 o
  12   7   0         41.14         20.85         6.41 o
  13   7   0         22.25         16.09         6.87 o
  14   7   0         35.03         44.14         8.56 o
  15   7   0         19.34         14.20         7.20 o
   0   8   0        141.40        125.52        10.51 o
   1   8   0         22.02         38.48         4.99 o
   2   8   0         54.36         64.88         6.10 o
   3   8   0        667.79        630.70        16.12 o
   4   8   0          0.17          3.15         3.85 o
   5   8   0        257.21        253.36        10.24 o
   6   8   0         41.81         45.92         5.64 o
   7   8   0         32.29         34.26         5.94 o
   8   8   0          1.00          7.98         5.07 o
   9   8   0        181.79        209.78        11.54 o
  10   8   0         39.25         31.67         8.83 o
  11   8   0          1.25         -3.75         5.04 o
  12   8   0         41.36         42.30         7.08 o
  13   8   0          4.92         13.12         8.30 o
  14   8   0          0.89          1.45         6.34 o
  15   8   0          0.42         19.32        11.25 o
   1   9   0         44.69         45.73         5.62 o
   2   9   0        356.04        353.63        12.56 o
   3   9   0        173.40        197.37         9.16 o
   4   9   0        244.00        228.57         9.61 o
   5   9   0          0.00          4.09         4.07 o
   6   9   0        377.09        414.96        14.55 o
   7   9   0         74.10         87.29         8.10 o
   8   9   0        177.82        188.99        11.60 o
   9   9   0        190.73        169.62        11.35 o
  10   9   0         12.49          6.60         9.94 o
  11   9   0         15.30          7.71         5.45 o
  12   9   0         43.66         50.53        10.79 o
  13   9   0         55.81         39.59        10.78 o
  14   9   0          3.04         13.47        14.02 o
   0  10   0          0.52         -5.33         5.33 o
   1  10   0          0.95          3.46         4.06 o
   2  10   0          2.88          3.24         4.66 o
   3  10   0         11.31          6.29         4.19 o
   4  10   0          5.77          6.96         4.28 o
   5  10   0         16.78         23.40         5.42 o
   6  10   0        209.02        220.11        10.93 o
   7  10   0         16.85          9.38         6.33 o
   8  10   0         27.34         17.85         6.15 o
   9  10   0          7.12          4.74         7.39 o
  10  10   0         14.11         14.28         8.15 o
  11  10   0         18.30         38.87        11.50 o
  12  10   0          1.78         -7.92         7.92 o
  13  10   0          0.00         -8.99        10.63 o
   1  11   0        304.85        311.85        13.27 o
   2  11   0         16.58         11.49         4.88 o
   3  11   0          0.21          4.24         5.43 o
   4  11   0         21.36          8.79         5.30 o
   5  11   0        286.27        317.99        13.10 o
   6  11   0        191.31        225.67        11.41 o
   7  11   0          5.27          6.04         5.17 o
   8  11   0          0.31          6.44         7.50 o
   9  11   0          0.18          6.29         8.03 o
  10  11   0        146.11        145.62        15.62 o
  11  11   0         87.77         56.09        12.79 o
   0  12   0        145.99        164.31        14.67 o
   1  12   0         16.23         13.55         5.38 o
   2  12   0         88.96         85.27         8.02 o
   3  12   0          1.68         -4.52         4.52 o
   4  12   0         28.83         18.36         5.84 o
   5  12   0          0.30         -5.46         5.46 o
   6  12   0         86.00         74.81        14.19 o
   7  12   0         68.80         63.22        15.53 o
   8  12   0          0.11         -1.71         9.73 o
   9  12   0          0.14          5.83         7.96 o
  10  12   0          0.00          7.84         8.58 o
   1  13   0        208.63        237.02        20.31 o
   2  13   0         65.87         56.81         7.31 o
   3  13   0        222.71        253.60        12.69 o
   4  13   0         99.25        101.20         9.07 o
   5  13   0         82.52         77.22        11.05 o
   6  13   0         16.94          5.11         7.47 o
   7  13   0         18.86         12.66         7.85 o
   8  13   0          1.40         -8.57         8.57 o
   0  14   0         13.68         20.38        13.38 o
   1  14   0         20.12         22.74         5.92 o
   2  14   0         20.79         11.10         8.78 o
   3  14   0          4.02          5.70         7.23 o
   4  14   0          0.87         -2.96         6.92 o
 -18   1   1         12.12         -5.92         7.71 o
 -17   1   1         63.08         64.01         9.40 o
 -16   1   1          0.81         -5.47         5.47 o
 -15   1   1          0.05         -0.09         4.60 o
 -14   1   1         56.61         51.14         6.05 o
 -13   1   1        133.25        139.21        10.97 o
 -12   1   1        116.47        124.27         8.01 o
 -11   1   1         61.41         60.68         5.82 o
 -10   1   1        519.95        523.18        13.10 o
  -9   1   1        765.32        813.39        17.87 o
  -8   1   1        467.50        525.12        10.59 o
  -7   1   1       2653.57       2899.01        44.96 o
  -6   1   1       1495.98       1295.75        21.52 o
  -5   1   1        663.60        695.62        11.94 o
  -4   1   1        139.97        137.00         3.99 o
  -3   1   1      19248.12      19618.42       293.03 o
  -2   1   1       3187.57       3184.46        46.48 o
  -1   1   1       1129.86        997.67        32.07 o
   0   1   1        547.02        670.04        29.45 o
   1   1   1       8153.35       9397.25       155.39 o
   2   1   1       5649.15       5603.35        77.58 o
   3   1   1       5429.41       5853.13        78.55 o
   4   1   1         22.56         27.57         2.44 o
   5   1   1        133.13        143.15         4.40 o
   6   1   1       1500.53       1590.02        23.26 o
   7   1   1        214.34        158.71         5.62 o
   8   1   1        140.44        164.39         5.93 o
   9   1   1       1061.07        992.42        21.10 o
  10   1   1       1177.19       1131.39        23.03 o
  11   1   1        201.47        208.15         9.26 o
  12   1   1          1.31          3.76         4.63 o
  13   1   1         49.15         56.58         8.23 o
  14   1   1        149.84        177.82        11.91 o
  15   1   1         71.67        118.48        12.90 o
  16   1   1          0.16         -1.75         7.44 o
  17   1   1         37.87         41.95        10.44 o
 -18   2   1          1.50         18.32         7.83 o
 -17   2   1          9.56         -2.03         6.13 o
 -16   2   1        379.47        444.91        18.19 o
 -15   2   1         25.24         13.34         6.39 o
 -14   2   1         31.93         41.59         6.35 o
 -13   2   1        647.84        608.36        17.21 o
 -12   2   1         73.06         95.56         7.66 o
 -11   2   1         15.21         13.60         4.45 o
 -10   2   1         22.94         31.50         4.69 o
  -9   2   1        111.02         86.16         5.67 o
  -8   2   1        493.12        490.12        10.71 o
  -7   2   1         84.44         76.35         4.23 o
  -6   2   1       7599.41       8060.95       123.19 o
  -5   2   1       3453.32       3385.97        48.77 o
  -4   2   1       1655.15       1403.64        21.28 o
  -3   2   1       7105.57       7377.28        98.75 o
  -2   2   1       3421.74       2986.08        40.33 o
  -1   2   1       7925.87       9198.40       137.97 o
   0   2   1      10061.12      10370.14       171.19 o
   1   2   1       2445.49       2442.50        40.01 o
   2   2   1        449.16        375.73         7.70 o
   3   2   1         70.25         74.40         3.41 o
   4   2   1        745.63        684.39        11.97 o
   5   2   1       1613.41       1704.52        26.37 o
   6   2   1       5459.45       5828.97        86.48 o
   7   2   1         33.79         65.82         4.16 o
   8   2   1        406.51        438.77        12.89 o
   9   2   1          0.89          0.74         2.94 o
  10   2   1        197.43        189.64         7.80 o
  11   2   1       1196.13       1225.07        25.10 o
  12   2   1        203.02        190.83        11.77 o
  13   2   1         55.92         61.01         8.38 o
  14   2   1         76.26         90.41         9.88 o
  15   2   1         23.89         26.54         7.38 o
  16   2   1         31.86         30.78         8.99 o
  17   2   1         74.71        103.99        15.36 o
 -18   3   1        148.97        181.23        13.49 o
 -17   3   1         30.29         40.73         7.98 o
 -16   3   1         18.93         21.40         6.83 o
 -15   3   1          0.28          0.61         5.53 o
 -14   3   1          0.17          1.41         5.26 o
 -13   3   1         14.51          4.74         4.82 o
 -12   3   1          1.32          2.70         4.34 o
 -11   3   1       1677.22       1599.79        31.90 o
 -10   3   1         16.76         15.97         3.92 o
  -9   3   1        433.93        365.32        10.27 o
  -8   3   1         32.92         24.57         3.47 o
  -7   3   1        457.64        436.19         9.46 o
  -6   3   1       3100.13       3144.67        47.95 o
  -5   3   1        549.63        572.35        10.51 o
  -4   3   1       1089.29       1310.76        19.61 o
  -3   3   1         70.98         74.47         2.78 o
  -2   3   1        923.72        983.74        14.57 o
  -1   3   1       3627.87       3600.50        55.31 o
   0   3   1       2996.73       3218.76        54.78 o
   1   3   1        576.97        530.89        11.69 o
   2   3   1       1680.02       1980.90        30.51 o
   3   3   1       3662.96       3736.27        55.52 o
   4   3   1       7135.12       7947.21       115.58 o
   5   3   1        772.75        868.98        15.17 o
   6   3   1        639.56        590.43        11.77 o
   7   3   1        902.63        922.40        17.47 o
   8   3   1        223.82        163.95         6.78 o
   9   3   1         94.00         98.50         6.54 o
  10   3   1        134.86        165.94         8.26 o
  11   3   1          0.46          1.97         5.12 o
  12   3   1          1.68         -2.49         5.25 o
  13   3   1        544.65        543.10        19.21 o
  14   3   1         78.17        107.19        10.51 o
  15   3   1          1.73         -1.24         7.06 o
  16   3   1          2.65         13.32         7.48 o
  17   3   1          3.03          1.58         7.94 o
 -17   4   1         32.15         20.88         7.28 o
 -16   4   1          6.86         15.58         7.20 o
 -15   4   1          0.61         -5.16         5.16 o
 -14   4   1         12.77         15.85         6.43 o
 -13   4   1          0.02          5.54         4.93 o
 -12   4   1        142.19        134.17         9.23 o
 -11   4   1        179.38        173.21         9.64 o
 -10   4   1        357.05        359.05        10.88 o
  -9   4   1        153.04        153.01         7.04 o
  -8   4   1         19.28         15.26         3.27 o
  -7   4   1         93.71         56.92         3.92 o
  -6   4   1        385.03        467.23        12.93 o
  -5   4   1        264.51        211.21         5.58 o
  -4   4   1        579.43        631.05        11.47 o
  -3   4   1        172.36        203.48         5.09 o
  -2   4   1        792.74        713.05        12.46 o
  -1   4   1         25.06         29.23         2.40 o
   0   4   1       2370.89       2511.00        41.69 o
   1   4   1       1408.12       1473.80        28.46 o
   2   4   1         69.96         76.09         3.78 o
   3   4   1        121.26        135.96         4.75 o
   4   4   1        483.38        504.15        10.40 o
   5   4   1       1339.48       1313.81        23.23 o
   6   4   1       1884.74       1954.26        31.93 o
   7   4   1         48.53         48.91         4.21 o
   8   4   1        345.82        343.59         9.63 o
   9   4   1          4.75          1.32         3.83 o
  10   4   1          5.29          6.26         4.84 o
  11   4   1        699.06        632.39        19.89 o
  12   4   1         78.58         79.06        11.55 o
  13   4   1         41.88         48.82         8.33 o
  14   4   1         41.41         15.83         6.84 o
  15   4   1         22.88         16.84         6.77 o
  16   4   1         67.58         55.39        11.97 o
  17   4   1          0.64          8.74        11.90 o
 -17   5   1        177.83        175.04        13.46 o
 -16   5   1          1.48         -1.58         7.61 o
 -15   5   1        210.31        242.83        14.15 o
 -14   5   1        327.39        333.65        14.80 o
 -13   5   1        123.49        142.30        10.64 o
 -12   5   1         50.85         39.47         6.42 o
 -11   5   1        260.42        275.33        11.27 o
 -10   5   1         17.20         17.89         4.57 o
  -9   5   1        157.22        150.78         7.86 o
  -8   5   1        293.34        296.68         8.63 o
  -7   5   1       1582.63       1448.02        23.87 o
  -6   5   1        175.60        164.96         5.42 o
  -5   5   1       1555.63       1571.52        24.05 o
  -4   5   1       1225.67       1415.60        22.47 o
  -3   5   1       3163.89       3379.94        50.84 o
  -2   5   1       1854.66       1935.88        30.37 o
  -1   5   1       4311.68       4851.40        75.06 o
   0   5   1       2315.70       2171.43        35.26 o
   1   5   1       2757.68       3261.01        56.89 o
   2   5   1       5775.07       5981.75        92.46 o
   3   5   1       1558.04       1497.62        27.20 o
   4   5   1         98.36        108.52         4.70 o
   5   5   1        111.91         69.26         4.53 o
   6   5   1        263.62        251.65         8.00 o
   7   5   1         33.55         20.57         3.75 o
   8   5   1         61.80         35.37         4.64 o
   9   5   1        490.33        510.57        18.46 o
  10   5   1        163.78        144.66         9.32 o
  11   5   1          0.19          0.62         4.82 o
  12   5   1        261.31        292.03        19.39 o
  13   5   1        323.51        321.33        23.77 o
  14   5   1        129.46        134.91        13.51 o
  15   5   1         24.09         16.05         9.96 o
  16   5   1          0.01         -2.34        10.28 o
 -16   6   1        237.68        222.96        14.28 o
 -15   6   1        294.50        350.40        17.71 o
 -14   6   1         75.11         55.04        10.21 o
 -13   6   1          4.87          8.93         5.43 o
 -12   6   1         15.93         15.57         5.73 o
 -11   6   1        104.00         95.58         8.19 o
 -10   6   1       1091.45       1110.68        25.77 o
  -9   6   1       1623.34       1580.88        35.00 o
  -8   6   1          4.01          7.13         3.46 o
  -7   6   1       1253.77       1305.74        25.89 o
  -6   6   1       1510.86       1514.28        26.13 o
  -5   6   1       1628.67       1785.19        31.03 o
  -4   6   1       2819.14       2954.01        45.78 o
  -3   6   1       3521.01       3664.37        55.56 o
  -2   6   1        856.33        825.53        15.74 o
  -1   6   1        153.66        159.77         5.34 o
   0   6   1        223.72        231.17         6.49 o
   1   6   1        626.72        698.54        22.70 o
   2   6   1       1850.86       1803.45        30.94 o
   3   6   1        162.46        194.56         6.65 o
   4   6   1          2.74          3.75         2.90 o
   5   6   1        331.71        344.83        10.51 o
   6   6   1        116.88        135.83         7.51 o
   7   6   1         15.12         16.51         4.22 o
   8   6   1       1744.54       1613.33        35.82 o
   9   6   1        840.71        828.81        24.14 o
  10   6   1        221.88        202.10        12.19 o
  11   6   1        235.16        242.21        13.22 o
  12   6   1          1.97         -1.75         5.71 o
  13   6   1         69.85         74.19        10.51 o
  14   6   1        132.53        137.12        13.26 o
  15   6   1        118.64        118.98        14.10 o
  16   6   1         12.51         16.87        13.19 o
 -16   7   1         10.22          6.06         9.84 o
 -15   7   1         12.82         -6.37         8.45 o
 -14   7   1         28.71         39.86         6.86 o
 -13   7   1        123.90        120.13        10.28 o
 -12   7   1         31.93         24.72         6.85 o
 -11   7   1         35.05         25.52         7.56 o
 -10   7   1         82.55         79.24         7.84 o
  -9   7   1         17.19         11.52         4.61 o
  -8   7   1        452.86        412.27        13.46 o
  -7   7   1        503.20        491.86        16.37 o
  -6   7   1        373.20        331.18        10.15 o
  -5   7   1        529.06        533.22        13.09 o
  -4   7   1          0.30          1.14         2.49 o
  -3   7   1        609.68        566.28        14.01 o
  -2   7   1         45.95         59.60         6.40 o
  -1   7   1       2411.02       2336.75        49.23 o
   0   7   1        180.40        184.42        13.28 o
   1   7   1        310.44        289.88         9.74 o
   2   7   1         34.08         34.15         4.25 o
   3   7   1        225.91        216.23        11.03 o
   4   7   1         82.41         74.37         7.42 o
   5   7   1        327.70        334.58        10.46 o
   6   7   1         69.69         62.40         6.06 o
   7   7   1          0.36         -1.88         4.06 o
   8   7   1        588.27        637.26        19.88 o
   9   7   1        983.00        891.16        29.72 o
  10   7   1        358.97        338.45        15.15 o
  11   7   1        102.01        118.09        10.67 o
  12   7   1        100.82        140.22        12.71 o
  13   7   1          1.19          0.63         9.02 o
  14   7   1          1.88          3.08         7.08 o
  15   7   1          3.57         -6.93         6.93 o
 -15   8   1        230.79        259.64        20.65 o
 -14   8   1        370.13        374.33        22.83 o
 -13   8   1         19.37         21.09         9.61 o
 -12   8   1         62.51         25.42        13.95 o
 -11   8   1        183.58        209.22        14.76 o
 -10   8   1       1600.68       1677.08        59.49 o
  -9   8   1        154.28        194.59        13.07 o
  -8   8   1         60.64         56.86         6.74 o
  -7   8   1        283.02        244.16         9.71 o
  -6   8   1         66.17         66.80         5.93 o
  -5   8   1         30.78         18.29         4.72 o
  -4   8   1       1514.08       1601.56        32.49 o
  -3   8   1       9446.07       9364.60       168.50 o
  -2   8   1       3346.15       3356.30        64.43 o
  -1   8   1        642.10        610.82        16.32 o
   0   8   1          9.70          7.92         3.84 o
   1   8   1       1923.94       1976.46        40.40 o
   2   8   1       3939.32       3821.44        69.45 o
   3   8   1       1158.55       1172.13        25.38 o
   4   8   1       1404.85       1358.70        28.81 o
   5   8   1       1392.42       1462.49        30.91 o
   6   8   1         53.47         35.84         6.06 o
   7   8   1        137.08        130.12        10.57 o
   8   8   1        653.10        663.64        19.76 o
   9   8   1        187.43        185.90        11.83 o
  10   8   1        238.66        247.56        13.27 o
  11   8   1         19.53         25.52         6.87 o
  12   8   1         24.44          9.82         5.97 o
  13   8   1        133.71        164.07        14.65 o
  14   8   1        173.47        180.31        14.15 o
 -14   9   1          1.11         -8.65         8.65 o
 -13   9   1         23.23         21.91        10.28 o
 -12   9   1          8.36          7.23         7.80 o
 -11   9   1        176.51        169.13        25.37 o
 -10   9   1        292.76        278.56        17.33 o
  -9   9   1          6.38          4.30         8.63 o
  -8   9   1        168.83        171.24        19.21 o
  -7   9   1        281.21        294.57        12.78 o
  -6   9   1         30.17         23.84         5.34 o
  -5   9   1         17.95         21.08         4.43 o
  -4   9   1         21.09         27.10         4.64 o
  -3   9   1         18.02          8.21         4.11 o
  -2   9   1        392.66        393.57        13.53 o
  -1   9   1        470.86        530.75        15.56 o
   0   9   1       1123.67       1108.83        25.89 o
   1   9   1         27.16         17.21         4.58 o
   2   9   1          5.41         -1.20         4.55 o
   3   9   1         91.08         87.48         6.95 o
   4   9   1        170.71        154.51         8.80 o
   5   9   1        324.00        279.49        11.87 o
   6   9   1        246.95        272.88        12.98 o
   7   9   1          8.95          4.64         4.89 o
   8   9   1         88.04         78.33         8.89 o
   9   9   1         16.62         12.05         6.62 o
  10   9   1         11.51         10.31         6.79 o
  11   9   1         72.48         87.27        10.50 o
  12   9   1         25.60         35.89         7.94 o
  13   9   1         15.16         13.61         7.08 o
 -13  10   1          3.78        -12.69        12.69 o
 -12  10   1          3.80         10.40         8.13 o
 -11  10   1        254.82        316.30        22.24 o
 -10  10   1        869.97        919.09        34.33 o
  -9  10   1        461.32        499.30        23.35 o
  -8  10   1          4.72          4.57         6.73 o
  -7  10   1         27.78         26.05         7.98 o
  -6  10   1        462.97        483.06        17.01 o
  -5  10   1        673.85        717.98        20.60 o
  -4  10   1       2487.18       2328.77        45.89 o
  -3  10   1       1172.33       1087.56        26.27 o
  -2  10   1          4.08          9.27         4.23 o
  -1  10   1        217.43        181.70         9.21 o
   0  10   1          3.19          4.11         4.19 o
   1  10   1       1243.71       1214.74        28.50 o
   2  10   1        280.22        273.58        11.00 o
   3  10   1        720.82        729.42        19.33 o
   4  10   1        656.15        638.15        19.04 o
   5  10   1          2.79         -2.67         4.48 o
   6  10   1         32.43         18.04         5.90 o
   7  10   1         10.57         12.70         6.11 o
   8  10   1        313.21        283.11        14.36 o
   9  10   1        111.56         93.66         9.75 o
  10  10   1         97.86         84.56        15.07 o
  11  10   1          8.39         11.90         7.65 o
  12  10   1         54.03         44.59        12.17 o
 -12  11   1        182.24        133.81        19.14 o
 -11  11   1        133.61        108.92        13.91 o
 -10  11   1        145.88        129.06        15.13 o
  -9  11   1          3.84          0.25         8.84 o
  -8  11   1         87.83        106.98        13.30 o
  -7  11   1        505.00        496.22        21.26 o
  -6  11   1        584.10        606.84        21.51 o
  -5  11   1        276.30        284.00        14.64 o
  -4  11   1         74.72         67.72         6.46 o
  -3  11   1         13.41         12.73         4.72 o
  -2  11   1        358.11        368.97        13.57 o
  -1  11   1       1369.83       1426.25        32.89 o
   0  11   1        398.08        410.33        14.31 o
   1  11   1        558.76        554.41        17.31 o
   2  11   1        168.25        170.08         9.89 o
   3  11   1         14.86         14.50         5.08 o
   4  11   1         28.98         33.61         7.06 o
   5  11   1        524.62        511.83        25.10 o
   6  11   1        857.97        874.74        25.74 o
   7  11   1         91.44         95.10         9.56 o
   8  11   1          3.34          3.48         5.39 o
   9  11   1        140.02        141.31        11.80 o
  10  11   1         69.19         83.42        12.46 o
  11  11   1        186.46        212.32        19.00 o
 -10  12   1          5.72          7.34        10.28 o
  -9  12   1          0.02         -8.41         8.51 o
  -8  12   1          2.34         10.65         8.98 o
  -7  12   1          1.59         -2.51         6.46 o
  -6  12   1         74.70         77.44        10.60 o
  -5  12   1        104.29         98.93        11.00 o
  -4  12   1         66.65         61.75         8.73 o
  -3  12   1          0.01         -4.15         4.15 o
  -2  12   1         25.10         14.44         4.90 o
  -1  12   1        274.94        280.97        12.21 o
   0  12   1       1447.22       1411.95        33.50 o
   1  12   1         37.00         22.55         5.88 o
   2  12   1          0.36          0.83         4.42 o
   3  12   1          0.07         -2.55         4.76 o
   4  12   1          6.80          5.50         4.73 o
   5  12   1          1.40         -6.82         6.82 o
   6  12   1        100.64        115.13        12.42 o
   7  12   1         72.38         68.15         8.95 o
   8  12   1         18.41          7.03         7.99 o
   9  12   1         23.44         35.32        10.35 o
  -8  13   1         40.59         46.60        11.92 o
  -7  13   1          9.98          9.42         8.91 o
  -6  13   1        258.12        328.84        22.12 o
  -5  13   1        295.92        279.16        17.21 o
  -4  13   1          5.89          7.07         6.61 o
  -3  13   1        131.86        140.29        12.03 o
  -2  13   1        402.93        411.05        15.00 o
  -1  13   1        134.36        144.33        10.02 o
   0  13   1         20.50         23.77         6.10 o
   1  13   1        175.19        198.09        14.35 o
   2  13   1        209.67        198.92        11.70 o
   3  13   1          1.85         -5.17         5.17 o
   4  13   1          0.06         -1.77         5.17 o
   5  13   1        136.87        127.72         9.76 o
   6  13   1         39.20         40.59         6.79 o
   7  13   1         28.10         16.45         9.56 o
  -5  14   1          8.60         18.99        10.50 o
  -4  14   1         40.18         20.87         9.29 o
  -3  14   1        127.88        102.56        11.03 o
  -2  14   1        110.32         91.64        10.74 o
  -1  14   1          1.74          8.81         4.97 o
   0  14   1        150.76        138.89        10.11 o
   1  14   1         34.64         35.28         6.32 o
   2  14   1         36.13         24.43         6.69 o
   3  14   1         88.04         84.40        12.65 o
   4  14   1         27.89         32.11         9.01 o
 -18   0   2        383.41        455.65        31.24 o
 -17   0   2        410.20        550.90        23.64 o
 -16   0   2         15.45          7.90         7.41 o
 -15   0   2        189.00        220.99        14.80 o
 -14   0   2        345.75        373.91        17.56 o
 -13   0   2        313.63        362.75        16.79 o
 -12   0   2        121.01        139.39        10.91 o
 -11   0   2        259.02        222.88        22.72 o
 -10   0   2       1590.47       1518.33        43.91 o
  -9   0   2        178.81        165.26        11.09 o
  -8   0   2       2883.63       2748.90        56.58 o
  -7   0   2       2101.13       1925.33        43.74 o
  -6   0   2       3057.81       2858.12        61.73 o
  -5   0   2       9424.01       8959.12       183.39 o
  -4   0   2        779.87        830.68        19.45 o
  -3   0   2       1517.11       1583.97        33.81 o
  -2   0   2       1663.67       1759.91        40.01 o
  -1   0   2       6055.70       6116.06       213.82 o
   0   0   2        467.45        448.93        14.44 o
   1   0   2        289.37        195.06         7.73 o
   2   0   2         67.98        131.79         5.31 o
   3   0   2         54.28         93.17         5.13 o
   4   0   2       1270.61       1666.32        34.51 o
   5   0   2      12080.69      12063.67       227.44 o
   6   0   2        560.10        615.62        19.79 o
   7   0   2         21.43         66.70         6.07 o
   8   0   2        660.09        536.37        17.57 o
   9   0   2        100.88        110.11         9.61 o
  10   0   2         39.45         27.12         7.26 o
  11   0   2          9.65          1.05         6.83 o
  12   0   2         23.42         38.00         7.98 o
  13   0   2         97.16        127.79        20.15 o
  14   0   2         35.62         16.87        11.05 o
  15   0   2         15.59         -3.11         9.41 o
  16   0   2        115.35        140.50        21.21 o
  17   0   2        225.82        224.13        34.39 o
 -18   1   2          4.03         -4.67         6.04 o
 -17   1   2        108.43        102.42         9.80 o
 -16   1   2          2.25         -0.16         4.97 o
 -15   1   2          5.56          4.58         4.66 o
 -14   1   2        108.52        100.68         7.63 o
 -13   1   2        121.39        100.46         7.23 o
 -12   1   2         59.44         46.93         5.45 o
 -11   1   2        109.28        118.43         7.48 o
 -10   1   2        641.30        561.46        15.83 o
  -9   1   2        114.70        114.16         5.71 o
  -8   1   2        753.91        728.25        13.61 o
  -7   1   2         16.80          5.91         2.30 o
  -6   1   2       1118.95       1117.40        18.07 o
  -5   1   2       2017.85       1831.08        27.35 o
  -4   1   2        659.28        788.90        12.96 o
  -3   1   2       7790.61       7422.90       111.32 o
  -2   1   2         39.90         82.83         3.75 o
  -1   1   2       1172.62       1346.52        27.18 o
   0   1   2       1086.93       1359.84        22.43 o
   1   1   2        249.02        187.13         4.65 o
   2   1   2       1475.64       1416.16        22.09 o
   3   1   2        127.63         80.96         3.25 o
   4   1   2       2166.13       2265.59        32.33 o
   5   1   2         72.99         78.75         3.97 o
   6   1   2       1793.52       1810.27        27.30 o
   7   1   2        659.96        654.50        12.03 o
   8   1   2         99.74         81.42         4.97 o
   9   1   2        153.46        165.51         7.32 o
  10   1   2         59.74         65.67         6.82 o
  11   1   2         32.62         23.00         5.16 o
  12   1   2         70.78         54.22         7.75 o
  13   1   2         36.00         36.10         7.28 o
  14   1   2        113.28        141.72        14.63 o
  15   1   2          2.87          1.68         7.25 o
  16   1   2          3.97         14.15        15.15 o
  17   1   2         21.90         21.25         9.60 o
 -18   2   2         15.75         17.09         6.90 o
 -17   2   2        122.86        173.43        11.88 o
 -16   2   2         27.14         16.12         6.17 o
 -15   2   2          0.31         -4.06         4.70 o
 -14   2   2         70.12         84.31         7.81 o
 -13   2   2        437.97        420.81        13.69 o
 -12   2   2       1499.70       1427.83        29.44 o
 -11   2   2        570.59        586.75        15.43 o
 -10   2   2          1.74          1.88         3.34 o
  -9   2   2        473.50        478.28        15.02 o
  -8   2   2       1069.83       1025.63        17.71 o
  -7   2   2       3898.77       3913.31        56.73 o
  -6   2   2       3460.60       3370.58        48.84 o
  -5   2   2       3146.50       2952.71        40.87 o
  -4   2   2       2780.95       2749.25        39.40 o
  -3   2   2       1085.45       1135.73        17.19 o
  -2   2   2      32444.06      37451.07       584.61 o
  -1   2   2        566.86        494.33         8.08 o
   0   2   2        167.25        173.37         3.68 o
   1   2   2      18455.30      18605.67       277.24 o
   2   2   2          0.17          5.28         1.77 o
   3   2   2        684.75        682.61        11.24 o
   4   2   2        226.65        267.71         6.16 o
   5   2   2       2978.87       3230.67        45.45 o
   6   2   2        595.44        499.40        10.99 o
   7   2   2          0.06         -2.04         2.27 o
   8   2   2        288.52        216.62         7.26 o
   9   2   2         99.46         90.28         6.14 o
  10   2   2        289.21        322.79        10.94 o
  11   2   2       1093.38       1116.57        28.58 o
  12   2   2        270.11        300.59        14.06 o
  13   2   2         86.91        119.30        10.85 o
  14   2   2         75.27         61.02         9.85 o
  15   2   2          0.00         15.26         7.90 o
  16   2   2         10.19         17.73         8.93 o
  17   2   2          4.83          3.24         8.42 o
 -18   3   2         17.94         14.20         7.13 o
 -17   3   2        265.37        351.70        15.75 o
 -16   3   2        333.47        350.08        15.57 o
 -15   3   2        154.91        164.69        17.94 o
 -14   3   2        265.74        273.01        12.22 o
 -13   3   2        114.87        119.87         8.56 o
 -12   3   2          0.04          1.70         4.14 o
 -11   3   2          0.56         -2.68         3.67 o
 -10   3   2       1848.48       1850.78        34.84 o
  -9   3   2        625.20        612.78        14.77 o
  -8   3   2        167.54        166.65         5.60 o
  -7   3   2        537.58        547.86        12.62 o
  -6   3   2         21.93         38.76         2.89 o
  -5   3   2        512.54        488.38         8.41 o
  -4   3   2      13214.97      13903.39       199.99 o
  -3   3   2       6286.99       6486.27        93.56 o
  -2   3   2       2127.67       2275.48        33.97 o
  -1   3   2        407.03        435.57         7.18 o
   0   3   2        178.92        181.89         4.28 o
   1   3   2        121.20        106.54         3.67 o
   2   3   2       2022.22       1844.32        29.97 o
   3   3   2        546.86        512.53        10.08 o
   4   3   2       1725.99       1865.39        28.56 o
   5   3   2        747.54        837.20        14.89 o
   6   3   2        859.98        811.73        15.07 o
   7   3   2        737.47        694.69        14.43 o
   8   3   2       1031.67        968.89        18.93 o
   9   3   2        146.67        166.29        10.21 o
  10   3   2        106.39        107.82         8.97 o
  11   3   2          0.05         -4.52         4.52 o
  12   3   2        163.84        139.55        11.09 o
  13   3   2        131.95        164.85        12.31 o
  14   3   2        468.55        524.22        21.47 o
  15   3   2          0.13         -0.17        10.22 o
  16   3   2         22.04         41.26        10.34 o
 -18   4   2          4.07          3.45         6.14 o
 -17   4   2         52.05         51.57         8.70 o
 -16   4   2          0.67         -5.44         5.44 o
 -15   4   2         19.26         12.87         5.99 o
 -14   4   2         27.41         22.34         6.34 o
 -13   4   2        144.54        153.80         9.96 o
 -12   4   2         67.90         70.74         6.83 o
 -11   4   2          1.08          3.41         3.90 o
 -10   4   2        885.42        845.39        18.20 o
  -9   4   2         17.15         11.79         3.30 o
  -8   4   2        800.83        744.50        13.99 o
  -7   4   2        300.97        335.45         9.34 o
  -6   4   2        115.28        122.17         4.06 o
  -5   4   2       3702.69       4075.54        58.61 o
  -4   4   2        556.57        585.63        11.18 o
  -3   4   2       3489.78       3552.11        54.91 o
  -2   4   2       1807.60       1779.44        24.38 o
  -1   4   2        547.42        522.09         8.75 o
   0   4   2          5.48          0.62         1.53 o
   1   4   2        215.64        207.80         5.42 o
   2   4   2       1040.95       1060.60        17.99 o
   3   4   2       4650.20       4772.38        71.19 o
   4   4   2       4114.71       4090.57        59.23 o
   5   4   2       1491.48       1492.85        25.09 o
   6   4   2       1298.22       1378.90        24.14 o
   7   4   2        193.47        192.92         7.35 o
   8   4   2       1900.56       1790.38        34.46 o
   9   4   2        127.81        109.22         8.33 o
  10   4   2          3.44          5.69         4.60 o
  11   4   2        147.75        159.11        10.18 o
  12   4   2          9.54          0.65         5.60 o
  13   4   2          0.38          2.97         6.19 o
  14   4   2         67.56         62.64         9.13 o
  15   4   2        578.79        732.76        28.73 o
  16   4   2        128.47        184.82        36.69 o
 -17   5   2          0.13         -5.69         5.69 o
 -16   5   2        124.73        147.19        12.96 o
 -15   5   2        157.02        178.25        12.04 o
 -14   5   2        379.78        406.15        15.61 o
 -13   5   2         71.29         42.40         6.38 o
 -12   5   2          0.02          2.55         4.25 o
 -11   5   2        132.79        144.97         8.44 o
 -10   5   2        132.14        144.61         7.80 o
  -9   5   2       1167.82       1156.56        21.32 o
  -8   5   2       1547.22       1539.35        25.22 o
  -7   5   2        407.35        443.93         9.48 o
  -6   5   2         12.97         14.13         2.83 o
  -5   5   2         28.08         29.58         3.24 o
  -4   5   2       3175.52       3439.33        50.08 o
  -3   5   2       1440.66       1543.63        22.73 o
  -2   5   2        124.04        109.74         3.54 o
  -1   5   2       1741.27       1778.94        26.81 o
   0   5   2        498.79        482.54        10.14 o
   1   5   2       2657.83       3034.09        46.49 o
   2   5   2         45.11         55.84         3.83 o
   3   5   2       1717.29       1720.69        27.08 o
   4   5   2        864.36        915.21        16.86 o
   5   5   2        323.56        308.37         8.66 o
   6   5   2        384.03        366.29        13.45 o
   7   5   2         49.81         31.28         4.75 o
   8   5   2        239.07        224.77         9.90 o
   9   5   2        492.61        470.57        15.92 o
  10   5   2        469.22        461.76        16.53 o
  11   5   2         39.04         33.18         6.97 o
  12   5   2         18.88         13.38         6.54 o
  13   5   2         46.83         52.20         9.74 o
  14   5   2         77.53         76.66        10.58 o
  15   5   2         33.34         29.26        10.02 o
  16   5   2         32.82          4.91         8.94 o
 -17   6   2          5.99         -6.17         8.45 o
 -16   6   2          2.56          9.94        14.99 o
 -15   6   2          0.10         -5.41         6.69 o
 -14   6   2         19.06         25.77         5.84 o
 -13   6   2          3.53          2.77         4.59 o
 -12   6   2        232.53        208.65        10.86 o
 -11   6   2          1.80          1.99         3.92 o
 -10   6   2        161.35        154.98         8.06 o
  -9   6   2        898.79        788.28        19.06 o
  -8   6   2        147.32        141.14         8.23 o
  -7   6   2         15.15         21.36         3.96 o
  -6   6   2        326.42        298.07         8.85 o
  -5   6   2          0.61         -1.54         2.20 o
  -4   6   2       2246.87       2287.18        36.51 o
  -3   6   2        120.12        112.25         3.89 o
  -2   6   2       1082.40       1072.49        16.83 o
  -1   6   2        749.27        800.28        13.75 o
   0   6   2          1.85          5.07         2.24 o
   1   6   2        244.80        272.64         7.48 o
   2   6   2       4562.02       4797.68        75.70 o
   3   6   2          0.18         -1.35         2.52 o
   4   6   2         46.90         34.61         4.28 o
   5   6   2        317.92        301.62        15.92 o
   6   6   2         87.20         97.92         8.09 o
   7   6   2         55.91         60.53         6.74 o
   8   6   2         81.87         82.15         7.76 o
   9   6   2        432.50        444.91        16.90 o
  10   6   2         42.65         30.35         7.38 o
  11   6   2        797.22        869.52        26.68 o
  12   6   2          9.01         12.34         6.90 o
  13   6   2          6.85         -2.27         7.64 o
  14   6   2        245.18        294.56        19.48 o
  15   6   2        131.39        116.66        14.10 o
 -16   7   2         38.34         33.05        10.59 o
 -15   7   2        124.16        157.70        18.81 o
 -14   7   2        246.06        289.99        20.17 o
 -13   7   2        380.05        375.57        20.70 o
 -12   7   2         13.11         -2.77         7.48 o
 -11   7   2         19.39         19.80         6.46 o
 -10   7   2          1.04          5.56         5.04 o
  -9   7   2        171.71        180.68        11.08 o
  -8   7   2         50.40         56.05         6.83 o
  -7   7   2        621.13        597.61        16.21 o
  -6   7   2       1072.90       1014.43        21.92 o
  -5   7   2        442.19        427.38        11.93 o
  -4   7   2        120.23        128.00         5.08 o
  -3   7   2        264.20        226.41         7.23 o
  -2   7   2       1856.07       2092.60        39.31 o
  -1   7   2       3094.73       3083.12        55.11 o
   0   7   2       1044.94       1139.25        24.78 o
   1   7   2       1052.31        936.87        21.50 o
   2   7   2         31.44         52.68         4.59 o
   3   7   2       1554.16       1613.82        32.69 o
   4   7   2        271.05        254.57         9.02 o
   5   7   2        654.54        685.57        20.09 o
   6   7   2        793.35        790.09        20.92 o
   7   7   2       2290.56       2468.81        51.21 o
   8   7   2        967.94        966.31        25.10 o
   9   7   2        390.15        394.18        18.75 o
  10   7   2        369.70        397.17        19.16 o
  11   7   2         82.16         76.82         9.57 o
  12   7   2        189.36        188.00        15.55 o
  13   7   2         15.18          6.18         7.45 o
  14   7   2         11.96         -4.03         9.39 o
  15   7   2          2.77          7.31        12.76 o
 -15   8   2         61.65         54.40        13.75 o
 -14   8   2          4.30          3.82         8.85 o
 -13   8   2         50.80         35.56        11.26 o
 -12   8   2        113.82        152.04        19.49 o
 -11   8   2         43.01         24.02         8.37 o
 -10   8   2          7.29         14.84         6.67 o
  -9   8   2          8.59         13.98         7.49 o
  -8   8   2        147.90        134.52        11.27 o
  -7   8   2          7.96          6.27         4.64 o
  -6   8   2         46.69         52.95         7.54 o
  -5   8   2        201.99        191.84         9.71 o
  -4   8   2        166.71        165.54         6.45 o
  -3   8   2        144.21        134.91         6.32 o
  -2   8   2        406.02        379.45        11.96 o
  -1   8   2        214.58        226.58         8.98 o
   0   8   2        584.40        566.44        15.39 o
   1   8   2          0.00         -3.25         3.25 o
   2   8   2        454.63        487.79        13.72 o
   3   8   2        234.39        288.17        11.02 o
   4   8   2         27.78         24.80         5.08 o
   5   8   2        340.18        336.99        13.37 o
   6   8   2         45.16         18.93         5.42 o
   7   8   2          0.02         -4.78         4.78 o
   8   8   2          3.91         -1.56         4.84 o
   9   8   2         12.76         26.76         7.01 o
  10   8   2         56.29         64.23         8.91 o
  11   8   2        131.28        181.10        13.61 o
  12   8   2          6.08          0.56         6.16 o
  13   8   2         42.04         29.17         8.72 o
  14   8   2         97.75        127.82        12.88 o
 -14   9   2         10.89         37.08        13.75 o
 -13   9   2        175.00        204.64        40.60 o
 -12   9   2        187.01        189.13        18.42 o
 -11   9   2        297.99        285.19        45.33 o
 -10   9   2         40.79         36.70         9.27 o
  -9   9   2        536.24        551.96        23.64 o
  -8   9   2          0.04          1.03         5.43 o
  -7   9   2       1144.16       1137.52        30.91 o
  -6   9   2        997.80        982.76        27.76 o
  -5   9   2        159.20        168.13         9.97 o
  -4   9   2        121.67        140.91         9.28 o
  -3   9   2        567.44        506.70        18.18 o
  -2   9   2       2350.18       2286.65        46.48 o
  -1   9   2        831.89        828.56        20.80 o
   0   9   2       2576.98       2562.77        51.45 o
   1   9   2          1.08         -1.30         3.71 o
   2   9   2         40.83         40.62         5.35 o
   3   9   2        141.27        161.77         9.40 o
   4   9   2        315.57        346.59        13.22 o
   5   9   2       1172.99       1091.19        28.80 o
   6   9   2        427.95        473.62        17.14 o
   7   9   2       1030.99       1008.80        28.19 o
   8   9   2         30.84          9.95         7.14 o
   9   9   2         30.85         18.97         7.46 o
  10   9   2         38.52         34.45         8.20 o
  11   9   2        180.29        192.45        14.00 o
  12   9   2        168.10        210.02        16.98 o
  13   9   2        129.86        136.81        12.90 o
 -13  10   2         10.73          6.87        12.59 o
 -12  10   2         12.13          5.98        11.43 o
 -11  10   2          3.35          5.68         6.90 o
 -10  10   2         39.27         47.15        10.78 o
  -9  10   2        572.72        550.75        24.47 o
  -8  10   2        386.93        395.46        20.45 o
  -7  10   2        104.36         92.89         9.80 o
  -6  10   2        643.74        643.26        21.82 o
  -5  10   2        727.66        712.77        21.00 o
  -4  10   2         74.62         78.12         8.03 o
  -3  10   2        306.35        280.87        10.82 o
  -2  10   2        413.26        392.57        13.21 o
  -1  10   2        526.21        565.64        16.65 o
   0  10   2         35.21         38.60         5.75 o
   1  10   2         65.88         95.47         7.61 o
   2  10   2        863.01        848.37        21.19 o
   3  10   2        333.64        332.46        13.95 o
   4  10   2         11.91          7.10         5.76 o
   5  10   2         43.98         34.41         6.38 o
   6  10   2        288.67        286.35        13.63 o
   7  10   2        147.80        154.58        11.16 o
   8  10   2         16.74         20.80         6.40 o
   9  10   2         80.64         61.64         8.89 o
  10  10   2         76.66         74.73         9.81 o
  11  10   2         52.76         30.58         7.65 o
  12  10   2          1.11        -13.45        13.45 o
 -12  11   2          3.43        -10.20        10.20 o
 -11  11   2          0.15          6.91         8.33 o
 -10  11   2         10.44         18.40        11.27 o
  -9  11   2        182.40        206.54        19.87 o
  -8  11   2         27.24         25.40         7.75 o
  -7  11   2         78.55         81.69        11.19 o
  -6  11   2         60.67         51.37         9.48 o
  -5  11   2        213.59        187.36        11.89 o
  -4  11   2          9.20          7.50         5.43 o
  -3  11   2         31.73         24.25         6.47 o
  -2  11   2        203.97        233.17        10.77 o
  -1  11   2          0.30          2.75         4.36 o
   0  11   2         22.53         24.81         5.72 o
   1  11   2        719.33        685.46        20.06 o
   2  11   2        433.14        436.66        15.56 o
   3  11   2          4.53         -0.43         5.48 o
   4  11   2        923.05        876.47        24.31 o
   5  11   2        162.24        177.49        11.18 o
   6  11   2         19.58         26.50         6.71 o
   7  11   2        111.24        125.27        10.56 o
   8  11   2         56.09         43.11         9.38 o
   9  11   2          3.75         -1.11         6.01 o
  10  11   2        150.77        153.21        12.81 o
  11  11   2         93.83         54.02        17.42 o
 -10  12   2         45.13         19.72        11.43 o
  -9  12   2        231.96        261.81        29.81 o
  -8  12   2        229.45        228.36        21.39 o
  -7  12   2         23.34         22.88         8.83 o
  -6  12   2         22.12         12.86         7.07 o
  -5  12   2         16.41         11.68         6.38 o
  -4  12   2        118.01        132.18        10.50 o
  -3  12   2         79.61         81.24         9.43 o
  -2  12   2        120.85        141.91        11.65 o
  -1  12   2          4.08          8.06         4.62 o
   0  12   2          2.69          2.65         4.69 o
   1  12   2         11.84         16.43         5.62 o
   2  12   2        478.56        453.66        16.34 o
   3  12   2        366.82        369.60        14.66 o
   4  12   2        253.34        255.03        14.71 o
   5  12   2         34.15         31.97         6.36 o
   6  12   2         61.09         44.63         7.33 o
   7  12   2          8.19         11.12         6.77 o
   8  12   2         77.43         62.00         8.79 o
   9  12   2        229.51        201.50        13.71 o
  -8  13   2          0.40         -2.30         8.17 o
  -7  13   2         23.44          9.37        11.64 o
  -6  13   2         17.77         10.74         8.01 o
  -5  13   2        172.49        191.03        21.13 o
  -4  13   2        283.02        294.17        15.73 o
  -3  13   2        152.15        161.49        11.97 o
  -2  13   2        411.83        465.81        26.99 o
  -1  13   2         20.16         15.77         7.28 o
   0  13   2        203.57        220.29        12.06 o
   1  13   2         24.21         32.98         7.31 o
   2  13   2          8.33          3.33         6.41 o
   3  13   2          2.83          3.08         5.86 o
   4  13   2          7.94         10.08         5.82 o
   5  13   2          3.68          4.80         5.75 o
   6  13   2         89.12         98.16        12.98 o
   7  13   2         71.92         58.92        16.46 o
  -5  14   2          1.70        -14.89        14.89 o
  -4  14   2         45.15         53.66        12.58 o
  -3  14   2          0.61         -3.40         7.33 o
  -2  14   2        261.45        267.59        22.56 o
  -1  14   2        144.16        142.44        12.77 o
   0  14   2         43.31         39.69        10.02 o
   1  14   2        139.60        140.19        10.08 o
   2  14   2        103.59         99.74        12.95 o
   3  14   2         20.99         10.54         6.09 o
 -19   1   3          6.97         -5.62         8.66 o
 -18   1   3         14.59         14.97         6.62 o
 -17   1   3        254.58        307.59        12.95 o
 -16   1   3        445.55        533.38        16.29 o
 -15   1   3        236.30        277.06        10.92 o
 -14   1   3         89.52         78.20         6.78 o
 -13   1   3       1094.05       1126.64        22.85 o
 -12   1   3       1040.02       1036.63        20.86 o
 -11   1   3        305.64        285.86         9.22 o
 -10   1   3       2271.17       2201.19        37.95 o
  -9   1   3       2377.40       2237.38        36.14 o
  -8   1   3       1223.28       1262.36        20.81 o
  -7   1   3         18.32         21.80         2.68 o
  -6   1   3       1107.60       1037.12        16.62 o
  -5   1   3      11231.66      11407.76       163.62 o
  -4   1   3        322.79        311.22         6.71 o
  -3   1   3      11575.66      12542.67       236.96 o
  -2   1   3      15534.79      16055.61       300.86 o
  -1   1   3      19487.17      20512.86       303.27 o
   0   1   3      19609.50      21219.97       332.28 o
   1   1   3       5692.98       5818.10        88.00 o
   2   1   3       7449.32       7212.67       104.54 o
   3   1   3        898.57        794.23        12.83 o
   4   1   3       2879.42       2960.54        43.20 o
   5   1   3         26.68         24.15         2.83 o
   6   1   3        317.73        301.04         7.56 o
   7   1   3        626.26        574.60        11.72 o
   8   1   3       2221.18       2169.40        33.48 o
   9   1   3       1357.99       1260.08        23.87 o
  10   1   3        788.60        789.34        21.08 o
  11   1   3       1330.45       1362.12        33.70 o
  12   1   3        130.87        139.92        15.03 o
  13   1   3          8.38         35.41         9.32 o
  14   1   3        604.41        719.82        30.56 o
  15   1   3        213.85        257.68        18.58 o
  16   1   3         39.52         55.45        10.53 o
 -19   2   3         56.96         55.54        15.21 o
 -18   2   3          0.69          0.22         5.86 o
 -17   2   3         25.40         24.42         8.39 o
 -16   2   3         12.73         13.80         5.06 o
 -15   2   3        138.77        154.74         9.57 o
 -14   2   3        119.74        136.91         8.74 o
 -13   2   3        192.72        197.36         9.46 o
 -12   2   3       1949.66       1884.99        38.65 o
 -11   2   3       2991.12       2872.94        51.09 o
 -10   2   3        226.22        197.62         7.72 o
  -9   2   3        183.93        193.79         6.40 o
  -8   2   3       2331.91       2465.59        37.19 o
  -7   2   3       1033.35        875.14        14.27 o
  -6   2   3        627.80        730.74        13.18 o
  -5   2   3          4.37          3.75         1.68 o
  -4   2   3       1197.78       1194.56        18.14 o
  -3   2   3        609.86        751.86        14.00 o
  -2   2   3       4989.06       5445.32        91.34 o
  -1   2   3      36065.63      38892.03       510.91 o
   0   2   3       1919.29       2123.96        30.55 o
   1   2   3       7424.33       7047.14       111.31 o
   2   2   3       3231.62       3212.46        50.11 o
   3   2   3          4.67          6.73         1.96 o
   4   2   3        526.33        518.24         9.73 o
   5   2   3       1044.22       1054.47        17.23 o
   6   2   3       1508.16       1498.97        22.62 o
   7   2   3          9.53         14.22         3.41 o
   8   2   3         57.58         49.43         4.48 o
   9   2   3        344.42        332.25        12.36 o
  10   2   3         51.77         49.75         8.13 o
  11   2   3        488.67        568.09        26.58 o
  12   2   3        267.32        250.17        13.32 o
  13   2   3         12.92          8.65         8.04 o
  14   2   3          0.22         -6.53         6.53 o
  15   2   3         22.40         16.27         9.54 o
  16   2   3        214.37        223.02        17.94 o
 -18   3   3         49.23         64.81         8.66 o
 -17   3   3          3.72         11.58         5.89 o
 -16   3   3         70.52         79.46         8.12 o
 -15   3   3         40.05         35.48         6.46 o
 -14   3   3         74.55         62.49         6.77 o
 -13   3   3         30.12         16.04         4.72 o
 -12   3   3        953.72        921.97        21.06 o
 -11   3   3        201.86        204.03         8.50 o
 -10   3   3        105.36        123.01         6.64 o
  -9   3   3        147.89        176.03         6.05 o
  -8   3   3       2000.80       1994.08        30.79 o
  -7   3   3        837.76        828.72        15.25 o
  -6   3   3       1590.50       1716.61        27.37 o
  -5   3   3       1631.08       1477.19        22.77 o
  -4   3   3         16.17         10.85         1.73 o
  -3   3   3         69.36         65.44         3.77 o
  -2   3   3       2766.92       3025.85        42.86 o
  -1   3   3       2261.44       2293.27        34.30 o
   0   3   3        587.56        659.56        11.66 o
   1   3   3          0.62         12.17         2.05 o
   2   3   3        425.33        398.85         8.28 o
   3   3   3       1101.25       1163.69        18.79 o
   4   3   3         67.97         89.12         4.13 o
   5   3   3         70.10         32.54         3.14 o
   6   3   3        789.85        775.18        14.74 o
   7   3   3        264.87        273.28         8.63 o
   8   3   3       1012.07        949.00        22.46 o
   9   3   3        480.88        491.53        15.50 o
  10   3   3        110.19         99.16         8.58 o
  11   3   3         46.96         33.39         6.67 o
  12   3   3         14.01         19.11         6.45 o
  13   3   3         59.78         70.65         9.12 o
  14   3   3         12.44         20.28         8.50 o
  15   3   3         28.77         38.56        10.03 o
  16   3   3          1.20          8.73         9.81 o
 -18   4   3         13.02         21.48         6.21 o
 -17   4   3          0.02         -6.69         7.05 o
 -16   4   3         37.50         26.89         8.09 o
 -15   4   3         50.51         50.36         6.79 o
 -14   4   3        476.22        499.04        16.03 o
 -13   4   3        139.30        153.87         8.62 o
 -12   4   3         91.25        106.20         7.26 o
 -11   4   3       1118.17       1064.90        24.27 o
 -10   4   3        180.76        137.48         5.93 o
  -9   4   3         27.88         46.20         4.88 o
  -8   4   3       2122.58       2202.17        37.41 o
  -7   4   3       3154.52       3103.10        47.75 o
  -6   4   3        242.23        204.10         5.90 o
  -5   4   3         10.12         24.17         2.64 o
  -4   4   3         78.32         82.39         3.98 o
  -3   4   3          2.69          9.16         1.87 o
  -2   4   3        111.44        216.68         5.99 o
  -1   4   3          0.36          5.04         1.37 o
   0   4   3        825.54        691.34        11.32 o
   1   4   3       6267.36       7158.93        96.73 o
   2   4   3         21.47         18.98         2.89 o
   3   4   3       5040.51       5086.94        72.68 o
   4   4   3        172.38        190.39         5.87 o
   5   4   3        733.12        597.71        11.96 o
   6   4   3       1423.47       1524.63        29.19 o
   7   4   3        548.37        492.13        13.46 o
   8   4   3         71.13         74.36         7.07 o
   9   4   3        212.55        178.93         9.59 o
  10   4   3        281.36        295.93        13.19 o
  11   4   3         15.32         34.06         7.38 o
  12   4   3        163.52        167.34        12.99 o
  13   4   3        220.90        255.54        15.45 o
  14   4   3          0.58          9.33         8.69 o
  15   4   3         81.19         72.85        13.66 o
  16   4   3        164.54        170.60        21.27 o
 -18   5   3         63.00         54.57        19.89 o
 -17   5   3          5.89          0.45        16.27 o
 -16   5   3         32.82         30.81        11.06 o
 -15   5   3        232.14        277.16        15.54 o
 -14   5   3        131.55        108.96        10.35 o
 -13   5   3        127.95        121.28        10.19 o
 -12   5   3        194.56        227.98        13.07 o
 -11   5   3        370.89        350.10        13.54 o
 -10   5   3        521.16        507.22        14.11 o
  -9   5   3         88.36         77.80         6.21 o
  -8   5   3       1160.14       1108.88        21.99 o
  -7   5   3          4.83         13.12         3.00 o
  -6   5   3        735.77        775.21        14.28 o
  -5   5   3       4055.13       4388.62        63.23 o
  -4   5   3          7.47         11.22         2.29 o
  -3   5   3       1232.12       1311.44        20.66 o
  -2   5   3        267.30        257.34         6.35 o
  -1   5   3        617.82        729.50        11.46 o
   0   5   3        284.03        283.81         6.23 o
   1   5   3        654.62        686.42        12.38 o
   2   5   3         11.88          5.69         2.43 o
   3   5   3        429.38        396.26        11.23 o
   4   5   3        836.18        828.97        16.02 o
   5   5   3        383.45        370.09        10.55 o
   6   5   3        947.96        899.98        30.27 o
   7   5   3         76.56         64.25         6.45 o
   8   5   3       2175.62       2144.43        42.94 o
   9   5   3        366.81        378.42        14.57 o
  10   5   3         48.82         46.99         7.39 o
  11   5   3         17.39         15.24         6.11 o
  12   5   3          0.68          5.53         6.20 o
  13   5   3          0.44         -9.09         9.09 o
  14   5   3          8.07         12.41        10.25 o
  15   5   3          2.89         -7.36        10.49 o
 -17   6   3          5.20          7.41         8.87 o
 -16   6   3         13.73          3.59        10.39 o
 -15   6   3         30.36         15.76         8.20 o
 -14   6   3         85.14         92.99        11.92 o
 -13   6   3         96.41        104.23        10.54 o
 -12   6   3          0.53          5.17         5.76 o
 -11   6   3         68.44         54.42         8.20 o
 -10   6   3        616.02        643.36        19.26 o
  -9   6   3        177.71        172.56        11.43 o
  -8   6   3         77.64         78.70         7.21 o
  -7   6   3       1352.19       1461.12        25.80 o
  -6   6   3       1088.75       1062.65        20.83 o
  -5   6   3        436.51        392.79         9.49 o
  -4   6   3        142.03        117.60         4.56 o
  -3   6   3         11.48          1.30         1.93 o
  -2   6   3        220.75        227.77         7.67 o
  -1   6   3         24.53          7.85         1.79 o
   0   6   3        503.89        525.83        10.08 o
   1   6   3        634.92        715.87        13.48 o
   2   6   3        307.52        358.09        10.26 o
   3   6   3        638.40        650.34        15.50 o
   4   6   3       1151.34       1123.26        30.34 o
   5   6   3        708.45        757.17        22.48 o
   6   6   3       1543.37       1506.37        33.61 o
   7   6   3         33.71         18.38         5.43 o
   8   6   3        135.38        138.99        10.91 o
   9   6   3         84.20         98.79         9.69 o
  10   6   3          0.88         -0.95         5.58 o
  11   6   3        211.31        246.85        14.65 o
  12   6   3         57.97         41.49         8.02 o
  13   6   3          3.60         -2.01         6.52 o
  14   6   3         52.23         53.70        10.76 o
  15   6   3          0.05         -8.03         8.03 o
 -16   7   3         30.25         24.50         9.43 o
 -15   7   3         40.51         47.06        10.28 o
 -14   7   3         13.35          4.01         6.97 o
 -13   7   3        176.47        217.00        15.46 o
 -12   7   3         94.53         77.60         9.29 o
 -11   7   3         31.33         28.61         6.87 o
 -10   7   3         88.02        102.44         8.93 o
  -9   7   3        224.38        247.23        11.37 o
  -8   7   3       1312.59       1355.54        31.56 o
  -7   7   3        927.35        922.18        20.64 o
  -6   7   3        120.06        108.11         6.81 o
  -5   7   3         84.68         84.61         5.85 o
  -4   7   3        103.69        123.89         8.81 o
  -3   7   3         16.65          8.31         3.36 o
  -2   7   3        336.25        334.87         8.64 o
  -1   7   3          0.54          0.63         2.28 o
   0   7   3        102.64        120.46         5.86 o
   1   7   3       1915.25       1865.66        34.02 o
   2   7   3         36.27         35.12         4.19 o
   3   7   3         11.90         12.56         3.58 o
   4   7   3       1006.64       1035.83        24.75 o
   5   7   3         57.79         61.18         6.53 o
   6   7   3        118.28        131.33         9.29 o
   7   7   3         31.05         16.45         6.14 o
   8   7   3       1059.78       1065.26        27.44 o
   9   7   3        218.25        217.20        12.87 o
  10   7   3         32.35         33.13         7.54 o
  11   7   3          8.19          0.68         6.88 o
  12   7   3         99.50         70.52         9.57 o
  13   7   3          3.58          0.15         6.43 o
  14   7   3          8.83         -6.63         8.29 o
 -16   8   3         66.65         47.64        16.51 o
 -15   8   3         94.59         87.36        16.17 o
 -14   8   3         56.32         62.04        12.74 o
 -13   8   3          9.05          1.75         8.89 o
 -12   8   3        137.44        155.88        14.67 o
 -11   8   3       1055.71       1097.81        34.12 o
 -10   8   3          3.79         -3.95         6.29 o
  -9   8   3         86.59        121.92        11.50 o
  -8   8   3          5.13         10.88         5.30 o
  -7   8   3        138.87        143.04        11.10 o
  -6   8   3        912.09        912.21        23.30 o
  -5   8   3        336.68        334.22        12.30 o
  -4   8   3         28.05         31.60         5.39 o
  -3   8   3        484.14        458.82        15.10 o
  -2   8   3        895.56        918.05        19.75 o
  -1   8   3        149.54        153.76         7.69 o
   0   8   3          0.05         -3.21         3.21 o
   1   8   3        522.65        513.74        14.04 o
   2   8   3        627.42        609.85        16.95 o
   3   8   3          1.16         -3.73         3.73 o
   4   8   3        284.21        277.25        12.03 o
   5   8   3       1275.82       1197.57        30.54 o
   6   8   3       1875.29       1674.85        43.54 o
   7   8   3        173.26        158.42        13.62 o
   8   8   3        321.51        280.37        13.15 o
   9   8   3         49.63         27.80         7.45 o
  10   8   3         13.03          3.73         6.69 o
  11   8   3          1.62         -1.86         5.85 o
  12   8   3          1.97         -4.08         6.25 o
  13   8   3         73.15         94.60        11.16 o
 -15   9   3          9.92         15.71        13.08 o
 -14   9   3         10.41         14.85        12.56 o
 -13   9   3         31.67         15.31        10.45 o
 -12   9   3        128.77        111.54        17.63 o
 -11   9   3          9.37          2.75         7.91 o
 -10   9   3         18.82         21.74         7.55 o
  -9   9   3         10.14          1.66         7.73 o
  -8   9   3          6.57          0.05         5.41 o
  -7   9   3        217.61        190.38        13.37 o
  -6   9   3         62.16         36.79         6.34 o
  -5   9   3        202.67        224.43        10.91 o
  -4   9   3         90.11        104.87         8.93 o
  -3   9   3         14.69         24.28         5.38 o
  -2   9   3        171.11        174.10         8.06 o
  -1   9   3        747.96        761.98        19.53 o
   0   9   3          2.21          5.11         4.10 o
   1   9   3        130.75        110.36         7.40 o
   2   9   3        133.82        143.15         9.51 o
   3   9   3         29.76         38.73         5.86 o
   4   9   3         88.59         89.63         8.32 o
   5   9   3         91.88         77.68         8.22 o
   6   9   3         27.51         32.82         6.58 o
   7   9   3         49.59         22.15         6.85 o
   8   9   3          1.51          6.66         6.42 o
   9   9   3          0.13         -9.45        11.60 o
  10   9   3         50.07         40.32         8.36 o
  11   9   3         18.40         23.65        11.13 o
  12   9   3          0.33         -1.06         7.40 o
 -13  10   3         76.21         64.06        20.10 o
 -12  10   3          1.26          1.10         7.66 o
 -11  10   3        251.43        308.36        21.01 o
 -10  10   3          2.55         10.19         7.34 o
  -9  10   3        140.22        171.37        16.56 o
  -8  10   3        138.97        141.30        11.65 o
  -7  10   3         11.49         21.97         6.44 o
  -6  10   3          8.61         24.96         6.60 o
  -5  10   3        326.69        305.06        13.16 o
  -4  10   3          0.23         -4.38         4.51 o
  -3  10   3         88.35         93.68         8.74 o
  -2  10   3       1498.76       1474.75        39.24 o
  -1  10   3        147.63        130.72        11.20 o
   0  10   3        147.29        133.40         8.82 o
   1  10   3         37.97         51.54         6.40 o
   2  10   3         15.16          9.63         5.08 o
   3  10   3         11.30         11.66         5.48 o
   4  10   3         65.58         68.77         7.36 o
   5  10   3         32.45         27.60         6.25 o
   6  10   3          0.63          2.45         5.34 o
   7  10   3         12.12          9.29         5.65 o
   8  10   3          1.76          5.59         6.21 o
   9  10   3        282.21        254.15        15.46 o
  10  10   3         70.86         68.66         9.65 o
  11  10   3          1.22         10.29         8.03 o
 -12  11   3         72.46         63.11        12.61 o
 -11  11   3          2.13        -10.71        10.71 o
 -10  11   3          8.17         11.95         9.70 o
  -9  11   3         15.49          6.64         8.85 o
  -8  11   3        149.93        182.60        15.42 o
  -7  11   3        423.95        427.67        19.50 o
  -6  11   3        140.49        138.14        11.51 o
  -5  11   3         13.74          5.28         5.51 o
  -4  11   3         17.21         24.21         6.45 o
  -3  11   3        109.30        141.62        11.19 o
  -2  11   3        552.72        542.46        18.89 o
  -1  11   3         58.59         75.68         8.91 o
   0  11   3        321.39        309.71        14.73 o
   1  11   3         13.27          8.63         5.68 o
   2  11   3        198.23        187.22        11.45 o
   3  11   3         53.38         63.64         7.41 o
   4  11   3        299.69        287.45        13.18 o
   5  11   3        152.32        151.48        11.11 o
   6  11   3         32.09         32.39         8.65 o
   7  11   3          1.47          5.48         5.78 o
   8  11   3         56.47         61.19         9.68 o
   9  11   3          9.98          8.95         6.79 o
  10  11   3         93.03         82.46        11.09 o
 -11  12   3         45.73         48.78        24.89 o
 -10  12   3          0.42          6.68         8.46 o
  -9  12   3          0.18         -4.98         8.13 o
  -8  12   3         95.21         93.23        13.20 o
  -7  12   3         57.38         52.98        10.70 o
  -6  12   3         90.28         93.31        13.06 o
  -5  12   3         32.75         35.48         8.52 o
  -4  12   3         84.80         67.75        11.16 o
  -3  12   3         28.18         23.01        11.29 o
  -2  12   3         74.28         94.27         9.66 o
  -1  12   3         32.54         52.52         9.05 o
   0  12   3         52.50         43.55         6.37 o
   1  12   3          0.55         -4.05         4.49 o
   2  12   3         58.41         57.81         7.31 o
   3  12   3        105.31        107.55         9.49 o
   4  12   3          8.90         -3.53         5.34 o
   5  12   3        501.81        528.39        19.83 o
   6  12   3        122.36        103.75        10.68 o
   7  12   3         34.10         39.55         8.84 o
   8  12   3         12.22          6.51         6.70 o
  -8  13   3          1.70          9.76         7.92 o
  -7  13   3        161.83        176.07        18.06 o
  -6  13   3        302.78        314.32        23.17 o
  -5  13   3         22.61         15.22         7.62 o
  -4  13   3          0.61          9.77         7.13 o
  -3  13   3         23.67         34.44         9.19 o
  -2  13   3         12.43         13.94         6.59 o
  -1  13   3         24.27         19.80         6.70 o
   0  13   3        181.13        155.18        12.75 o
   1  13   3        182.52        154.93        13.03 o
   2  13   3          4.63          8.45         6.02 o
   3  13   3          0.74         -5.21         5.21 o
   4  13   3         29.16         17.61         6.50 o
   5  13   3         22.64         29.11         9.48 o
   6  13   3         11.49         -2.62         5.26 o
  -5  14   3        117.97        124.27        27.42 o
  -4  14   3         73.38         86.62        12.46 o
  -3  14   3         38.87         33.67         9.78 o
  -2  14   3        226.57        206.85        19.55 o
  -1  14   3        150.65        168.67        17.75 o
   0  14   3        114.70        140.37        13.47 o
   1  14   3        169.84        149.92        13.63 o
   2  14   3        158.66        146.86        10.11 o
   3  14   3         10.38          5.53        10.02 o
 -19   0   4         51.85         49.07        10.72 o
 -18   0   4         18.53         12.22         8.16 o
 -17   0   4          0.67         -1.93         6.61 o
 -16   0   4          5.01          0.79         5.97 o
 -15   0   4         97.68         91.26        10.54 o
 -14   0   4        113.45        118.36        10.87 o
 -13   0   4         37.44         28.88         6.52 o
 -12   0   4       2315.96       2142.48        51.83 o
 -11   0   4        785.80        788.80        25.93 o
 -10   0   4         71.69         61.72         6.61 o
  -9   0   4        479.56        485.06        14.10 o
  -8   0   4          0.19          7.69         4.57 o
  -7   0   4       3074.25       3589.78        70.84 o
  -6   0   4        150.59        172.09         6.34 o
  -5   0   4        236.18        267.48         9.38 o
  -4   0   4       3504.27       3127.31        56.27 o
  -3   0   4       3657.10       4420.91       100.62 o
  -2   0   4       1131.02       1227.69        27.93 o
  -1   0   4      46009.00      46938.99       946.72 o
   0   0   4        148.67        143.56         6.27 o
   1   0   4        130.42         80.71         4.74 o
   2   0   4        240.67        290.37         8.76 o
   3   0   4       7821.54       8779.55       166.31 o
   4   0   4       1966.85       2106.54        43.67 o
   5   0   4       1315.29       1470.72        32.57 o
   6   0   4        482.46        512.55        15.16 o
   7   0   4       1336.84       1382.47        35.07 o
   8   0   4       1300.78       1546.61        39.33 o
   9   0   4        116.56        133.23        12.58 o
  10   0   4        188.56        204.37        20.04 o
  11   0   4        358.04        305.87        25.52 o
  12   0   4         90.24        130.66        19.27 o
  13   0   4         12.09          2.74         9.79 o
  14   0   4         13.81         18.34        12.90 o
  15   0   4         10.78         -2.48        10.46 o
  16   0   4          0.35          7.27        18.38 o
 -19   1   4          1.63          4.53         6.00 o
 -18   1   4          4.60         10.53         5.87 o
 -17   1   4         18.05         16.90         5.22 o
 -16   1   4          1.00          0.23         4.57 o
 -15   1   4         11.73          9.91         4.92 o
 -14   1   4          1.78          2.55         4.04 o
 -13   1   4         13.83          6.49         3.84 o
 -12   1   4        300.13        295.73        11.28 o
 -11   1   4          3.33          4.65         3.40 o
 -10   1   4         82.38         70.64         4.92 o
  -9   1   4         28.05         28.99         3.17 o
  -8   1   4        673.57        736.11        13.84 o
  -7   1   4          1.63         11.35         2.09 o
  -6   1   4         22.49         21.03         2.56 o
  -5   1   4        464.70        468.96         9.58 o
  -4   1   4        124.09        134.87         3.48 o
  -3   1   4       8563.08       8344.54       147.63 o
  -2   1   4      41716.01      43755.54       763.48 o
  -1   1   4        230.00        278.80         5.70 o
   0   1   4        994.86       1202.46        20.86 o
   1   1   4        129.85         91.89         3.93 o
   2   1   4        594.18        577.36        10.85 o
   3   1   4        646.50        683.17        11.72 o
   4   1   4        176.99        201.25         5.73 o
   5   1   4       1416.02       1348.71        21.37 o
   6   1   4         66.65         79.89         4.92 o
   7   1   4          2.45         -0.97         2.57 o
   8   1   4         14.69         11.19         3.53 o
   9   1   4         12.53         13.67         5.04 o
  10   1   4        113.19         92.74         8.48 o
  11   1   4        320.63        366.53        18.47 o
  12   1   4         63.11         41.79         9.71 o
  13   1   4          6.32         -5.43         7.06 o
  14   1   4          4.37         -4.38         8.59 o
  15   1   4         14.62         23.06         8.55 o
  16   1   4         60.63         79.46        13.11 o
 -19   2   4          4.03         -3.39         7.62 o
 -18   2   4         10.02         -2.68         5.62 o
 -17   2   4          9.01          9.62         5.16 o
 -16   2   4          5.31         -4.29         4.29 o
 -15   2   4          4.48          7.45         4.88 o
 -14   2   4        132.65        126.67         8.25 o
 -13   2   4         37.65         50.92         7.57 o
 -12   2   4        570.26        565.49        15.03 o
 -11   2   4        379.19        317.78        10.23 o
 -10   2   4         42.45         44.09         4.02 o
  -9   2   4        383.73        372.73         9.14 o
  -8   2   4        896.15        993.46        21.79 o
  -7   2   4         10.61          0.01         2.08 o
  -6   2   4         18.94          9.32         2.21 o
  -5   2   4        680.30        657.11        11.57 o
  -4   2   4       1454.68       1583.87        27.60 o
  -3   2   4        394.32        467.53        10.26 o
  -2   2   4      22036.01      24051.08       361.64 o
  -1   2   4       8236.01       8908.62       122.54 o
   0   2   4          8.76         15.29         1.97 o
   1   2   4        581.66        683.19        13.62 o
   2   2   4        553.73        694.47        13.28 o
   3   2   4         99.40         89.71         4.57 o
   4   2   4       1559.00       1602.17        24.30 o
   5   2   4         28.13         23.69         2.73 o
   6   2   4         66.72         61.19         3.95 o
   7   2   4         91.15         84.92         6.06 o
   8   2   4       1290.77       1262.92        26.43 o
   9   2   4       1044.18        999.19        24.41 o
  10   2   4        125.40        114.87        12.49 o
  11   2   4         93.07        107.93        11.12 o
  12   2   4         19.59         19.83         8.48 o
  13   2   4          5.64          4.06         7.36 o
  14   2   4          5.41         -3.51         7.09 o
  15   2   4          1.24         -0.07         9.96 o
  16   2   4         27.52         26.05        13.21 o
 -19   3   4          4.63         -0.22        10.24 o
 -18   3   4         73.60         65.96        10.04 o
 -17   3   4         34.10         44.71         6.45 o
 -16   3   4        142.15        115.16         8.55 o
 -15   3   4         38.35         33.73         5.46 o
 -14   3   4        248.83        278.62        10.77 o
 -13   3   4        234.22        200.61         8.97 o
 -12   3   4        226.16        237.08         9.21 o
 -11   3   4         14.55          5.23         2.96 o
 -10   3   4        337.54        373.69        11.59 o
  -9   3   4         34.20         39.80         4.27 o
  -8   3   4          5.36         -1.94         1.94 o
  -7   3   4       1151.43       1182.55        20.10 o
  -6   3   4        494.59        444.86         8.83 o
  -5   3   4         13.57          5.62         1.76 o
  -4   3   4          2.17          3.17         2.25 o
  -3   3   4       2130.35       2305.74        41.10 o
  -2   3   4      12215.25      13791.33       207.40 o
  -1   3   4        208.14        211.02         4.71 o
   0   3   4        484.47        634.96        10.79 o
   1   3   4       4454.03       4642.60        68.69 o
   2   3   4        105.89        118.17         4.93 o
   3   3   4        226.90        196.53         6.49 o
   4   3   4        257.44        228.85         6.11 o
   5   3   4         33.58         19.42         2.76 o
   6   3   4         16.30         20.74         3.83 o
   7   3   4        414.97        383.66        11.86 o
   8   3   4        572.02        550.38        15.33 o
   9   3   4        664.81        657.20        18.69 o
  10   3   4        179.73        190.81        11.60 o
  11   3   4         32.40         34.02         7.18 o
  12   3   4          8.20          0.47         8.25 o
  13   3   4          9.05          5.77         8.72 o
  14   3   4         59.49         59.54        12.52 o
  15   3   4          0.07         -4.11         9.45 o
 -18   4   4        236.62        267.56        18.04 o
 -17   4   4        218.29        225.29        17.66 o
 -16   4   4        165.56        229.38        24.34 o
 -15   4   4          9.55         17.90         6.66 o
 -14   4   4         32.72         35.61         6.61 o
 -13   4   4         18.33         16.39         5.14 o
 -12   4   4         67.18         66.54         7.05 o
 -11   4   4       2112.18       2019.41        40.45 o
 -10   4   4        442.94        417.36        12.68 o
  -9   4   4        928.03        912.82        19.54 o
  -8   4   4        356.41        319.32         9.36 o
  -7   4   4       2452.75       2487.25        37.58 o
  -6   4   4       3778.12       4088.08        58.95 o
  -5   4   4        164.21        140.37         6.04 o
  -4   4   4        581.95        558.51        10.62 o
  -3   4   4       3890.67       4077.72        57.83 o
  -2   4   4       2060.56       2293.27        34.90 o
  -1   4   4        811.15        856.14        14.04 o
   0   4   4       2801.19       2822.98        38.16 o
   1   4   4        130.96        159.15         4.82 o
   2   4   4        472.84        381.38         9.74 o
   3   4   4       1448.07       1457.61        23.41 o
   4   4   4         13.75         27.88         3.12 o
   5   4   4        619.16        602.25        13.80 o
   6   4   4         74.27         82.13         6.65 o
   7   4   4       2963.48       2848.01        53.78 o
   8   4   4         76.20         57.36         6.61 o
   9   4   4        399.29        456.36        17.44 o
  10   4   4        671.95        689.46        21.43 o
  11   4   4         22.39         22.47         6.57 o
  12   4   4         31.38         17.51         7.33 o
  13   4   4        450.73        489.44        24.76 o
  14   4   4        141.58        158.94        17.06 o
  15   4   4         17.99         25.55        12.83 o
 -18   5   4          1.46         -1.60         9.51 o
 -17   5   4         36.13         39.79        10.99 o
 -16   5   4        121.42        133.93        14.67 o
 -15   5   4        108.68        121.32        13.66 o
 -14   5   4          0.52         -4.67         5.49 o
 -13   5   4        158.02        172.98        11.12 o
 -12   5   4          9.92         14.55         5.49 o
 -11   5   4         18.30         13.25         5.98 o
 -10   5   4        102.44         95.93         7.24 o
  -9   5   4        897.64        950.84        20.51 o
  -8   5   4        410.17        371.42        10.56 o
  -7   5   4          6.98          4.22         2.39 o
  -6   5   4          2.90          4.99         2.11 o
  -5   5   4         32.22         18.55         2.50 o
  -4   5   4         78.01        132.23         4.62 o
  -3   5   4        131.38        150.96         4.66 o
  -2   5   4        195.51        253.95         6.41 o
  -1   5   4          6.70          3.41         1.88 o
   0   5   4        240.06        203.72         5.18 o
   1   5   4        110.62         99.02         4.15 o
   2   5   4          3.15          1.01         2.07 o
   3   5   4        761.91        905.20        18.04 o
   4   5   4          0.42         -2.61         2.61 o
   5   5   4       1733.22       1613.71        34.78 o
   6   5   4        741.56        733.24        18.53 o
   7   5   4        187.71        179.55         9.36 o
   8   5   4        108.47         97.63         8.43 o
   9   5   4         18.34         19.79         6.11 o
  10   5   4         30.67         19.21         7.24 o
  11   5   4         56.88         41.97         7.83 o
  12   5   4          8.97          6.31         6.73 o
  13   5   4        110.07        113.76        14.45 o
  14   5   4          6.90         20.57        11.59 o
  15   5   4          0.00         -7.00        10.64 o
 -17   6   4        204.09        249.18        22.22 o
 -16   6   4         16.83         29.01         9.36 o
 -15   6   4         72.37         57.55        13.21 o
 -14   6   4          5.10         -5.08         6.42 o
 -13   6   4         13.78         -0.53         5.84 o
 -12   6   4         42.99         48.14         7.75 o
 -11   6   4        328.71        281.22        13.40 o
 -10   6   4       1199.21       1196.20        30.91 o
  -9   6   4        477.76        486.52        16.78 o
  -8   6   4        529.78        595.07        14.10 o
  -7   6   4        507.88        551.10        12.99 o
  -6   6   4        146.94        115.00         5.38 o
  -5   6   4       2231.20       2425.04        38.26 o
  -4   6   4        763.99        747.56        13.54 o
  -3   6   4       1558.37       1646.83        26.86 o
  -2   6   4          0.63          1.31         2.01 o
  -1   6   4         41.64         31.24         3.14 o
   0   6   4        318.66        371.24         7.85 o
   1   6   4       1670.83       1582.45        25.39 o
   2   6   4        733.34        784.38        17.70 o
   3   6   4       1604.70       1455.21        43.36 o
   4   6   4        496.89        481.25        14.41 o
   5   6   4        112.89        105.12         8.02 o
   6   6   4         86.37         79.00         7.61 o
   7   6   4       1395.17       1414.26        32.98 o
   8   6   4          2.49         -0.24         4.91 o
   9   6   4          5.40         13.74         6.06 o
  10   6   4         11.08          7.09         6.24 o
  11   6   4          1.37         -5.58         5.58 o
  12   6   4         17.50         26.50         7.71 o
  13   6   4        181.56        245.46        17.17 o
  14   6   4        325.83        456.42        25.62 o
 -17   7   4          1.25         -9.51        14.29 o
 -16   7   4        129.82        111.34        14.22 o
 -15   7   4        702.48        865.03        33.84 o
 -14   7   4        310.40        374.75        21.35 o
 -13   7   4        306.29        336.15        17.15 o
 -12   7   4        317.84        320.49        16.27 o
 -11   7   4          0.77         -5.08         5.08 o
 -10   7   4          0.10          5.55         4.64 o
  -9   7   4        492.98        476.26        16.61 o
  -8   7   4       2520.34       2300.42        45.53 o
  -7   7   4        373.37        362.78        13.27 o
  -6   7   4        907.86        917.60        20.13 o
  -5   7   4         98.61        123.56         7.04 o
  -4   7   4        371.71        360.37        11.71 o
  -3   7   4        484.20        470.85        13.66 o
  -2   7   4       1780.99       1888.20        38.63 o
  -1   7   4       1832.80       1826.22        32.67 o
   0   7   4        850.26        921.59        21.86 o
   1   7   4          6.04          0.59         2.92 o
   2   7   4       1605.45       1411.29        29.01 o
   3   7   4        473.77        494.46        14.81 o
   4   7   4        914.31        849.44        21.74 o
   5   7   4        617.59        653.86        18.71 o
   6   7   4       1028.44        981.18        25.17 o
   7   7   4         14.55         -0.14         5.57 o
   8   7   4        262.31        312.02        13.79 o
   9   7   4        218.59        246.75        21.06 o
  10   7   4        166.97        192.58        13.64 o
  11   7   4        384.02        470.59        18.88 o
  12   7   4        171.01        175.11        13.68 o
  13   7   4          1.30         -2.52        11.73 o
  14   7   4         28.14         38.49        16.65 o
 -16   8   4         13.03         46.12        13.62 o
 -15   8   4          0.02          1.99         8.08 o
 -14   8   4          1.20         14.96         7.89 o
 -13   8   4         33.11         29.98         9.08 o
 -12   8   4        133.44        162.34        13.32 o
 -11   8   4         10.57         19.02         8.20 o
 -10   8   4          5.59          3.21         6.49 o
  -9   8   4        107.00        114.79         9.57 o
  -8   8   4         75.39         68.30        10.89 o
  -7   8   4        303.57        297.70        14.93 o
  -6   8   4        424.59        415.53        14.14 o
  -5   8   4        982.21        926.00        24.45 o
  -4   8   4        216.52        241.83        10.66 o
  -3   8   4        223.29        255.71        11.07 o
  -2   8   4        173.93        182.13         9.35 o
  -1   8   4         23.76         23.17         3.19 o
   0   8   4        330.45        345.20        10.87 o
   1   8   4         17.07          8.30         3.91 o
   2   8   4        195.85        200.39         9.43 o
   3   8   4         75.75         81.02         7.75 o
   4   8   4         58.24         39.26         6.33 o
   5   8   4         14.65         10.71         5.14 o
   6   8   4         86.48        111.74        10.38 o
   7   8   4         37.09         36.98         6.61 o
   8   8   4         27.47         16.77         6.03 o
   9   8   4          5.91         -5.29         5.29 o
  10   8   4          2.53         -3.22         5.75 o
  11   8   4          4.30         -1.66         6.05 o
  12   8   4         27.94         12.14        11.49 o
  13   8   4         12.94          2.72         8.91 o
 -15   9   4        138.47        143.33        33.81 o
 -14   9   4        333.28        338.58        27.14 o
 -13   9   4        371.58        401.55        29.61 o
 -12   9   4        656.72        626.24        79.43 o
 -11   9   4         58.37         47.91        10.60 o
 -10   9   4        111.64        114.26        12.28 o
  -9   9   4         35.29         36.83         7.91 o
  -8   9   4        974.41       1024.00        28.93 o
  -7   9   4        602.22        674.11        24.16 o
  -6   9   4        914.67        875.99        26.54 o
  -5   9   4        828.03        818.36        23.19 o
  -4   9   4        227.90        232.37        14.48 o
  -3   9   4        620.75        633.40        19.44 o
  -2   9   4       1397.52       1321.35        32.44 o
  -1   9   4       2622.90       2622.78        56.75 o
   0   9   4        310.64        306.39        10.72 o
   1   9   4        293.33        276.56        11.76 o
   2   9   4         45.11         32.57         5.26 o
   3   9   4        291.92        272.82        11.56 o
   4   9   4        558.97        538.10        18.21 o
   5   9   4        862.47        872.93        29.87 o
   6   9   4        694.71        628.74        21.00 o
   7   9   4         32.78         45.55         7.52 o
   8   9   4        103.37         91.56        11.00 o
   9   9   4         10.40         -1.24         6.75 o
  10   9   4        355.73        342.96        18.25 o
  11   9   4        218.42        261.57        19.06 o
  12   9   4        180.47        165.52        26.20 o
 -14  10   4         31.46         46.25        14.07 o
 -13  10   4          0.61         -3.25        10.86 o
 -12  10   4        191.12        191.32        22.19 o
 -11  10   4        470.03        527.69        30.25 o
 -10  10   4        544.31        565.14        26.22 o
  -9  10   4        338.64        342.80        21.63 o
  -8  10   4        249.93        254.63        20.92 o
  -7  10   4         31.57         38.72         9.45 o
  -6  10   4          8.98         12.46         5.58 o
  -5  10   4         80.46        104.07        10.40 o
  -4  10   4          2.05          0.59         4.87 o
  -3  10   4        448.51        493.65        17.32 o
  -2  10   4         98.11        130.88        11.96 o
  -1  10   4        394.79        422.10        15.91 o
   0  10   4        659.02        647.66        22.67 o
   1  10   4       1327.61       1306.13        33.01 o
   2  10   4        550.84        512.32        16.59 o
   3  10   4        752.68        724.89        25.81 o
   4  10   4        299.80        289.55        13.72 o
   5  10   4         20.21         20.32         6.11 o
   6  10   4         56.01         47.76         8.36 o
   7  10   4        195.46        182.47        13.81 o
   8  10   4        148.90        172.07        13.69 o
   9  10   4         28.48         22.99         7.87 o
  10  10   4         10.53         18.23         7.52 o
  11  10   4        181.20        194.75        17.04 o
 -12  11   4          5.12         -9.53        10.41 o
 -11  11   4        146.49        141.71        17.10 o
 -10  11   4        122.52        104.09        15.10 o
  -9  11   4         79.80         77.59        13.69 o
  -8  11   4        134.95        117.08        12.51 o
  -7  11   4         42.67         38.29         9.85 o
  -6  11   4          9.47         -3.12         5.28 o
  -5  11   4          0.01         -3.66         5.56 o
  -4  11   4        225.42        245.10        14.26 o
  -3  11   4         14.00         12.37         5.78 o
  -2  11   4          6.20          3.92         5.43 o
  -1  11   4        146.28        169.85        14.81 o
   0  11   4         13.35          9.66         4.16 o
   1  11   4         31.15         34.81        10.37 o
   2  11   4          1.57          3.67         4.89 o
   3  11   4        258.63        246.33        11.92 o
   4  11   4          4.37          1.32         4.75 o
   5  11   4          8.61         12.98         5.78 o
   6  11   4        175.38        158.92        11.83 o
   7  11   4          2.63         -5.88         5.88 o
   8  11   4          6.11         -6.31         6.31 o
   9  11   4         45.15         47.63         8.99 o
 -11  12   4        408.64        369.06        53.52 o
 -10  12   4        704.41        758.73        36.35 o
  -9  12   4        419.97        426.59        23.60 o
  -8  12   4         70.24         79.45        14.56 o
  -7  12   4          1.35         -6.86         6.86 o
  -6  12   4        122.02        141.42        12.83 o
  -5  12   4        388.53        370.20        18.36 o
  -4  12   4        295.75        305.92        17.41 o
  -3  12   4        262.49        243.17        18.16 o
  -2  12   4         12.94         20.71         6.70 o
  -1  12   4        115.20        122.45        11.53 o
   0  12   4        252.21        262.58        14.54 o
   1  12   4        728.17        676.06        21.39 o
   2  12   4        672.91        702.42        21.37 o
   3  12   4        415.55        422.42        16.52 o
   4  12   4         85.67         59.22         8.46 o
   5  12   4         31.31         22.58         6.70 o
   6  12   4         44.71         27.17         7.44 o
   7  12   4        231.75        170.36        16.10 o
   8  12   4        112.40         68.36        15.57 o
  -8  13   4          5.84          8.70         8.44 o
  -7  13   4          2.76         -4.37         7.50 o
  -6  13   4         39.48         18.50         8.29 o
  -5  13   4         20.65          6.49         7.73 o
  -4  13   4         17.00          4.39         7.67 o
  -3  13   4        353.71        353.49        21.54 o
  -2  13   4         68.32         58.77        11.57 o
  -1  13   4          0.93         -7.54         7.54 o
   0  13   4         40.22         34.03         8.38 o
   1  13   4          8.18         -0.53         6.54 o
   2  13   4          6.69         13.47         5.29 o
   3  13   4          8.75          7.33         5.67 o
   4  13   4         80.66         62.11         8.89 o
   5  13   4        122.62        106.02        16.05 o
  -5  14   4         28.61         63.23        27.88 o
  -4  14   4         16.03          9.42         8.16 o
  -3  14   4          6.58         20.84        13.87 o
  -2  14   4        146.38        140.10        16.40 o
  -1  14   4        397.16        464.32        25.59 o
   0  14   4          6.00         -7.58         8.25 o
   1  14   4         10.98         -8.82        10.67 o
 -19   1   5          4.88         -5.94         5.94 o
 -18   1   5        762.11        885.60        23.43 o
 -17   1   5        361.18        435.48        14.44 o
 -16   1   5         88.99        102.29         7.76 o
 -15   1   5        258.02        231.05        13.41 o
 -14   1   5          1.98         -3.75         3.75 o
 -13   1   5         51.49         51.57         6.16 o
 -12   1   5        848.39        809.44        17.83 o
 -11   1   5       3425.91       3327.54        55.00 o
 -10   1   5        190.79        143.37         5.59 o
  -9   1   5       1563.00       1499.20        25.09 o
  -8   1   5         87.48         77.39         3.34 o
  -7   1   5        773.62        678.40        14.20 o
  -6   1   5       1539.69       1316.00        21.18 o
  -5   1   5        143.92        146.74         3.89 o
  -4   1   5      12753.01      12581.25       197.86 o
  -3   1   5        167.19        151.33         4.68 o
  -2   1   5        202.54        153.13         4.98 o
  -1   1   5       4696.63       4718.56        63.82 o
   0   1   5       6469.79       6411.72        97.48 o
   1   1   5          4.00          5.72         2.26 o
   2   1   5       2668.15       2637.38        38.76 o
   3   1   5       2305.97       2115.82        30.83 o
   4   1   5       4714.57       5189.78        71.47 o
   5   1   5        105.44        117.64         5.09 o
   6   1   5       1856.09       1882.59        29.17 o
   7   1   5       1611.58       1512.07        28.57 o
   8   1   5        273.59        303.22        11.09 o
   9   1   5        475.38        456.24        17.73 o
  10   1   5         37.87         33.06         8.03 o
  11   1   5         34.48         27.88         8.70 o
  12   1   5        169.87        195.58        15.99 o
  13   1   5        286.78        329.94        19.61 o
  14   1   5        135.05        180.27        22.45 o
  15   1   5         17.76          4.57         8.11 o
 -19   2   5        139.74        137.36        12.24 o
 -18   2   5         76.29         57.67         7.07 o
 -17   2   5          0.98          3.15         4.62 o
 -16   2   5         94.07         62.65         6.59 o
 -15   2   5        529.26        579.62        15.78 o
 -14   2   5         25.52         34.18         5.20 o
 -13   2   5       1173.03       1172.48        23.97 o
 -12   2   5         32.77         24.07         4.12 o
 -11   2   5          4.35          2.63         2.92 o
 -10   2   5         68.02         68.10         5.72 o
  -9   2   5       2913.77       2868.89        52.18 o
  -8   2   5        345.60        320.01         8.24 o
  -7   2   5       2325.48       2271.81        36.93 o
  -6   2   5       4491.08       4558.21        67.52 o
  -5   2   5       1343.70       1412.22        26.67 o
  -4   2   5          1.80          0.94         2.71 o
  -3   2   5       3290.89       3508.23        64.41 o
  -2   2   5       4518.81       4119.55        57.95 o
  -1   2   5        413.43        368.22         7.10 o
   0   2   5        748.99        754.37        13.14 o
   1   2   5       2742.41       2779.16        44.14 o
   2   2   5        123.13        153.66         5.54 o
   3   2   5        843.95        803.43        15.19 o
   4   2   5       7473.22       7570.99       102.70 o
   5   2   5       2915.03       3115.29        44.91 o
   6   2   5          8.67         17.39         3.50 o
   7   2   5        378.45        308.07        10.20 o
   8   2   5        951.60        961.84        22.20 o
   9   2   5          1.88         -4.29         4.29 o
  10   2   5         72.31         48.73         7.83 o
  11   2   5        552.40        532.96        22.74 o
  12   2   5         97.50        108.20        14.07 o
  13   2   5         21.74         23.12        11.13 o
  14   2   5          0.37         -8.45         8.45 o
  15   2   5        163.56        229.82        36.63 o
 -19   3   5          4.21          1.29         7.88 o
 -18   3   5          4.98         -3.50         7.01 o
 -17   3   5         21.46         20.09         7.17 o
 -16   3   5         65.75         74.35         8.57 o
 -15   3   5         43.46         40.10         6.60 o
 -14   3   5          2.57         -1.73         4.89 o
 -13   3   5         85.17         90.91         7.69 o
 -12   3   5        432.35        422.59        13.57 o
 -11   3   5        895.47        952.16        22.17 o
 -10   3   5        638.95        595.54        15.37 o
  -9   3   5         60.46         77.27         5.71 o
  -8   3   5         82.92         85.00         4.63 o
  -7   3   5         63.93         57.76         3.40 o
  -6   3   5       2390.47       2679.90        41.33 o
  -5   3   5          8.28         29.93         3.15 o
  -4   3   5        935.64        965.46        18.30 o
  -3   3   5        286.98        331.23         9.27 o
  -2   3   5       2077.07       2039.03        28.82 o
  -1   3   5       2015.65       2151.83        31.60 o
   0   3   5       1892.30       2319.14        33.82 o
   1   3   5         16.42         22.25         2.76 o
   2   3   5        817.84        740.25        14.66 o
   3   3   5       1282.82       1297.04        22.43 o
   4   3   5          0.50          1.51         2.48 o
   5   3   5          0.63          5.02         2.83 o
   6   3   5        107.61        108.89         7.17 o
   7   3   5       1305.09       1225.57        27.23 o
   8   3   5       1385.32       1405.65        31.09 o
   9   3   5        231.22        272.82        13.16 o
  10   3   5        315.26        315.43        15.74 o
  11   3   5        125.69        109.65        13.04 o
  12   3   5         13.69         11.07         9.33 o
  13   3   5          0.36         -5.11         8.19 o
  14   3   5         24.29         45.97        11.88 o
  15   3   5         58.60         59.75        13.65 o
 -18   4   5         33.30         45.76         9.55 o
 -17   4   5          0.00          1.18         6.75 o
 -16   4   5         36.66         20.79         8.38 o
 -15   4   5        399.05        474.08        17.44 o
 -14   4   5        826.35        806.82        21.87 o
 -13   4   5        550.67        596.06        17.48 o
 -12   4   5        850.72        835.06        21.06 o
 -11   4   5       1103.27       1085.74        24.64 o
 -10   4   5         81.18         99.84         7.05 o
  -9   4   5       3519.92       3385.99        61.35 o
  -8   4   5          0.23          2.70         2.23 o
  -7   4   5        582.07        572.02        11.55 o
  -6   4   5       7413.90       7656.56       107.21 o
  -5   4   5        157.40        183.81         6.51 o
  -4   4   5        764.66        731.24        15.09 o
  -3   4   5       4700.18       4979.35        77.48 o
  -2   4   5       3760.64       3681.69        52.68 o
  -1   4   5       1937.89       1998.33        29.84 o
   0   4   5       6752.28       6678.67        90.16 o
   1   4   5          4.43          7.81         2.15 o
   2   4   5        582.88        596.20        13.13 o
   3   4   5       1161.21       1116.43        20.96 o
   4   4   5        771.02        706.95        15.17 o
   5   4   5       1179.32       1029.14        21.76 o
   6   4   5       1174.98       1089.04        24.63 o
   7   4   5        244.28        223.38        10.38 o
   8   4   5        401.57        357.01        13.33 o
   9   4   5        505.93        521.35        17.93 o
  10   4   5       1099.06       1184.06        31.21 o
  11   4   5        564.48        590.68        22.29 o
  12   4   5        417.62        415.83        20.91 o
  13   4   5          2.90          4.48         9.06 o
  14   4   5         10.26         12.13        11.88 o
  15   4   5        121.39        104.51        22.49 o
 -18   5   5          7.56         12.76         8.84 o
 -17   5   5         22.75         27.55         9.51 o
 -16   5   5         72.58         95.50        11.61 o
 -15   5   5        257.06        232.82        13.90 o
 -14   5   5         16.13         22.04         7.01 o
 -13   5   5         81.49         70.11         7.79 o
 -12   5   5         60.46         62.36         6.77 o
 -11   5   5        376.51        436.53        13.72 o
 -10   5   5         65.95         81.00         6.77 o
  -9   5   5        131.16        138.35         7.50 o
  -8   5   5        624.59        641.32        14.37 o
  -7   5   5         60.62         51.97         4.08 o
  -6   5   5        376.72        393.76         9.97 o
  -5   5   5        495.66        439.17         9.30 o
  -4   5   5        571.99        576.33        10.73 o
  -3   5   5         96.24        104.13         4.04 o
  -2   5   5         66.67         47.20         3.10 o
  -1   5   5       1169.40       1278.91        20.55 o
   0   5   5        645.28        539.45         9.58 o
   1   5   5         82.13        104.74         4.50 o
   2   5   5       1025.11        968.25        18.72 o
   3   5   5        558.74        592.79        15.86 o
   4   5   5         11.58         15.26         3.69 o
   5   5   5        130.30        148.65         8.57 o
   6   5   5       1741.30       1793.54        36.70 o
   7   5   5        237.61        207.92        10.39 o
   8   5   5        219.81        220.58        11.28 o
   9   5   5          3.13          7.14         5.67 o
  10   5   5        421.90        410.49        17.78 o
  11   5   5        151.71        174.69        14.69 o
  12   5   5        265.02        322.50        24.63 o
  13   5   5        314.48        398.78        23.19 o
  14   5   5          4.57         -5.09        10.43 o
 -17   6   5          1.80          4.85         8.51 o
 -16   6   5          0.29        -10.57        10.57 o
 -15   6   5         61.28         84.37        11.10 o
 -14   6   5        278.44        299.89        16.38 o
 -13   6   5         97.53        102.77        11.31 o
 -12   6   5        760.94        838.95        27.07 o
 -11   6   5         65.55         50.00         7.86 o
 -10   6   5        674.97        658.25        22.52 o
  -9   6   5         66.50         97.45         6.81 o
  -8   6   5         96.44        128.32         7.18 o
  -7   6   5        131.85        108.86         5.86 o
  -6   6   5        127.56        110.60         4.98 o
  -5   6   5        810.99        835.27        15.46 o
  -4   6   5        294.25        293.11         7.19 o
  -3   6   5          1.68          3.93         2.15 o
  -2   6   5         45.81         83.84         3.99 o
  -1   6   5        528.07        492.29        10.73 o
   0   6   5        308.89        289.56         7.77 o
   1   6   5        385.27        379.76         8.96 o
   2   6   5        113.14        145.27         6.78 o
   3   6   5         60.65         54.09         5.83 o
   4   6   5         10.35         -1.81         3.97 o
   5   6   5         92.06        107.01         8.63 o
   6   6   5       1386.92       1430.32        33.06 o
   7   6   5        155.38        176.29        11.02 o
   8   6   5          6.61          4.43         5.26 o
   9   6   5          7.37          6.93         6.39 o
  10   6   5        243.79        323.71        16.25 o
  11   6   5         77.25         69.29        10.88 o
  12   6   5          1.73         -6.75         6.75 o
  13   6   5        131.97        117.72        19.44 o
  14   6   5         52.23         58.60        15.56 o
 -17   7   5          8.78          0.62         9.17 o
 -16   7   5          6.62          4.22         8.42 o
 -15   7   5         42.77         28.76         9.03 o
 -14   7   5         80.93         81.21        13.03 o
 -13   7   5         83.71        104.39        11.68 o
 -12   7   5         98.54         94.13        10.78 o
 -11   7   5         30.98         -2.34         7.56 o
 -10   7   5         23.85         18.55         6.22 o
  -9   7   5         67.86         74.50         7.38 o
  -8   7   5          0.32          4.24         3.86 o
  -7   7   5          1.53          8.46         3.91 o
  -6   7   5        246.53        293.40        10.19 o
  -5   7   5        274.90        268.65         9.48 o
  -4   7   5         17.54         17.48         4.01 o
  -3   7   5         62.85         50.69         5.21 o
  -2   7   5          2.52          2.53         3.14 o
  -1   7   5       1022.01       1092.91        23.89 o
   0   7   5        799.35        754.55        15.30 o
   1   7   5        100.90         94.83         6.26 o
   2   7   5        200.96        178.66         8.77 o
   3   7   5        637.92        636.34        17.88 o
   4   7   5          9.54          8.13         4.87 o
   5   7   5         25.31         23.06         5.61 o
   6   7   5         78.27        106.85         9.04 o
   7   7   5        204.98        236.01        12.19 o
   8   7   5        303.74        291.89        16.58 o
   9   7   5         22.44          8.21         6.87 o
  10   7   5         93.04         79.78         9.67 o
  11   7   5        146.80        156.62        15.47 o
  12   7   5        141.57        110.25        23.82 o
  13   7   5        117.67        157.67        14.68 o
 -16   8   5          0.30          1.44         8.96 o
 -15   8   5         57.49         65.74        12.03 o
 -14   8   5         28.95         24.87         9.41 o
 -13   8   5          4.19          6.65         6.78 o
 -12   8   5          0.15         -1.47         6.24 o
 -11   8   5         68.29         96.67        11.92 o
 -10   8   5         34.81         28.61         8.39 o
  -9   8   5         20.04         18.63         5.79 o
  -8   8   5        170.39        189.21        11.48 o
  -7   8   5        544.10        550.71        16.91 o
  -6   8   5       1891.95       1882.31        40.76 o
  -5   8   5       3253.05       3059.28        60.44 o
  -4   8   5          4.50         -3.03         4.18 o
  -3   8   5        297.19        289.04        11.67 o
  -2   8   5        299.51        298.14        11.84 o
  -1   8   5        137.36        143.11         8.52 o
   0   8   5        129.88        133.69         6.48 o
   1   8   5        160.80        142.39         8.05 o
   2   8   5        119.23        101.27         9.19 o
   3   8   5        125.62        111.19         8.67 o
   4   8   5        259.51        226.67        11.52 o
   5   8   5        206.86        212.45        13.07 o
   6   8   5        314.64        346.52        17.46 o
   7   8   5       1071.90       1091.93        28.75 o
   8   8   5        177.64        179.72        12.07 o
   9   8   5         65.19         65.16         9.02 o
  10   8   5         50.54         62.41         8.94 o
  11   8   5         10.98         10.05         7.10 o
  12   8   5         73.38         76.52        11.71 o
 -15   9   5          1.75        -12.25        14.24 o
 -14   9   5         97.26         75.19        15.20 o
 -13   9   5          0.32         10.61        11.81 o
 -12   9   5         55.96         50.83        16.24 o
 -11   9   5          3.30         12.63         8.48 o
 -10   9   5         26.96         47.20        10.41 o
  -9   9   5          7.91         -1.91         5.48 o
  -8   9   5         19.63         24.22         6.96 o
  -7   9   5         18.31          3.81        11.39 o
  -6   9   5         22.14          5.75         5.64 o
  -5   9   5        301.68        308.20        14.12 o
  -4   9   5        304.10        268.13        11.99 o
  -3   9   5        193.61        212.11        10.79 o
  -2   9   5         69.18         86.26         8.10 o
  -1   9   5        111.84        103.22         8.80 o
   0   9   5        262.07        256.77        13.35 o
   1   9   5         16.00          6.30         4.06 o
   2   9   5        224.27        223.62        11.03 o
   3   9   5         66.62         69.63         7.53 o
   4   9   5          0.63         -2.06         6.36 o
   5   9   5          1.67          6.05         5.11 o
   6   9   5          1.05         -4.87         4.94 o
   7   9   5         18.28         17.43         6.30 o
   8   9   5          0.26         -5.88         5.88 o
   9   9   5          3.25         -4.16         6.72 o
  10   9   5          5.59         10.07         7.67 o
  11   9   5          5.53          0.40         7.71 o
 -14  10   5          1.02        -10.03        10.04 o
 -13  10   5          4.97         -9.15         9.15 o
 -12  10   5         19.88         29.04        12.50 o
 -11  10   5          6.87          7.11         9.77 o
 -10  10   5        123.75        135.51        15.24 o
  -9  10   5         13.27         14.85         6.78 o
  -8  10   5          2.24         -6.02         6.02 o
  -7  10   5         89.61         80.34        10.02 o
  -6  10   5         36.80         21.84         6.95 o
  -5  10   5         59.87         59.20         9.06 o
  -4  10   5        345.15        373.98        17.79 o
  -3  10   5        219.79        192.31        11.51 o
  -2  10   5        138.99        166.10        12.43 o
  -1  10   5        355.23        384.10        15.53 o
   0  10   5         43.80         25.29         6.71 o
   1  10   5         73.47         83.85         7.27 o
   2  10   5          0.61         -4.13         4.13 o
   3  10   5          2.27          2.54         5.00 o
   4  10   5         10.50         10.05         5.46 o
   5  10   5         59.01         50.10         7.79 o
   6  10   5         78.48         63.39        10.72 o
   7  10   5        143.64        147.54        11.84 o
   8  10   5        165.97        172.89        13.70 o
   9  10   5         33.42         26.85         8.21 o
  10  10   5         21.60         23.84         8.64 o
 -12  11   5        122.55         66.59        25.67 o
 -11  11   5         24.98          5.94        17.14 o
 -10  11   5         36.98         40.66         9.54 o
  -9  11   5        100.97         86.54        10.75 o
  -8  11   5         51.23         49.52         9.04 o
  -7  11   5          5.18          3.98         6.72 o
  -6  11   5         47.33         60.25         9.38 o
  -5  11   5         60.88         61.86        10.92 o
  -4  11   5         86.12         84.04        10.86 o
  -3  11   5         83.36         79.16        11.71 o
  -2  11   5         40.98         41.19         8.88 o
  -1  11   5         87.34        105.00        10.18 o
   0  11   5        148.31        166.36        13.37 o
   1  11   5        119.32        133.69         8.45 o
   2  11   5          0.36          5.52         4.37 o
   3  11   5         12.13         11.26         5.37 o
   4  11   5         52.00         39.08         7.33 o
   5  11   5         41.00         50.22         7.54 o
   6  11   5          3.37          7.07         6.27 o
   7  11   5          7.60          7.94         7.70 o
   8  11   5         48.42         32.27         8.86 o
   9  11   5          1.29         14.98        16.89 o
 -11  12   5         73.86         99.09        21.40 o
 -10  12   5         50.55         46.81        11.74 o
  -9  12   5        205.64        240.32        16.73 o
  -8  12   5         67.86         68.69        10.97 o
  -7  12   5         36.24         20.67         7.49 o
  -6  12   5         37.15         35.40         8.54 o
  -5  12   5         21.59         24.23         7.63 o
  -4  12   5          2.22          2.90         9.56 o
  -3  12   5        229.85        264.95        19.29 o
  -2  12   5        262.75        291.05        31.14 o
  -1  12   5        424.09        450.95        23.37 o
   0  12   5        134.09        130.58        18.40 o
   1  12   5        107.61        121.55        12.17 o
   2  12   5         23.75         15.47         4.98 o
   3  12   5         28.13         19.91         6.39 o
   4  12   5        257.67        239.49        13.67 o
   5  12   5         91.86         88.57         9.72 o
   6  12   5         16.32          6.29         7.41 o
   7  12   5          8.08         12.56         6.83 o
  -8  13   5        109.45        152.37        18.02 o
  -7  13   5          5.88          6.14         9.52 o
  -6  13   5         32.78         37.32         8.80 o
  -5  13   5         38.52         18.20         8.81 o
  -4  13   5         40.49         35.28        10.13 o
  -3  13   5         57.58         59.09        11.54 o
  -2  13   5         65.02         90.47        13.38 o
  -1  13   5         35.34         54.77        20.34 o
   0  13   5         88.71         86.22        12.92 o
   1  13   5         64.60         57.10        12.46 o
   2  13   5          1.12         -3.79         9.07 o
   3  13   5         73.78         50.30         7.92 o
   4  13   5          1.09          2.77         6.72 o
   5  13   5          0.11         -2.49        21.41 o
  -4  14   5        144.03        166.28        40.82 o
  -3  14   5        106.31        122.25        20.69 o
  -2  14   5          5.20          7.72         8.35 o
  -1  14   5         51.22         64.86        14.97 o
   0  14   5        180.30        163.15        25.11 o
 -19   0   6         70.61         61.22        11.35 o
 -18   0   6          0.88         -0.32         7.95 o
 -17   0   6         52.16         46.99         8.65 o
 -16   0   6         10.05         17.01         6.77 o
 -15   0   6         79.63         62.69         8.70 o
 -14   0   6        128.77        115.99        10.12 o
 -13   0   6         34.90         30.45         6.39 o
 -12   0   6       1026.78        968.52        27.28 o
 -11   0   6        126.58        101.91         8.22 o
 -10   0   6        726.70        729.25        18.76 o
  -9   0   6       1224.38       1306.48        29.21 o
  -8   0   6       4065.52       4167.94        76.18 o
  -7   0   6       5334.56       5185.01        93.25 o
  -6   0   6        825.35        962.32        20.50 o
  -5   0   6       1984.47       2110.29        41.51 o
  -4   0   6       5397.56       5330.07        97.06 o
  -3   0   6      15226.55      15650.67       380.41 o
  -2   0   6       1833.36       2094.05        53.50 o
  -1   0   6       1532.22       1312.03        32.39 o
   0   0   6       2445.11       2137.31        50.94 o
   1   0   6       4938.09       5206.80       108.99 o
   2   0   6          1.23          7.83         3.13 o
   3   0   6        189.71        175.38         7.77 o
   4   0   6        143.38        138.99         7.35 o
   5   0   6        568.54        572.69        16.48 o
   6   0   6        157.30        143.78         9.59 o
   7   0   6         20.51         28.68         7.20 o
   8   0   6        584.52        525.12        24.89 o
   9   0   6       3207.67       3281.62       125.22 o
  10   0   6       1277.25       1446.22        87.57 o
  11   0   6        304.48        413.72        59.74 o
  12   0   6        621.59        667.41        38.82 o
  13   0   6          0.51          3.65        16.04 o
  14   0   6          4.90          6.45        12.69 o
  15   0   6         74.84         52.94        20.32 o
 -19   1   6         24.59         15.46         5.85 o
 -18   1   6          4.03          4.49         5.15 o
 -17   1   6         77.31         68.46         6.78 o
 -16   1   6         28.06         18.33         4.79 o
 -15   1   6         29.31         25.13         4.81 o
 -14   1   6          2.70         -1.96         3.51 o
 -13   1   6         38.68         26.48         4.31 o
 -12   1   6        362.27        380.48        10.79 o
 -11   1   6         37.15         38.11         3.60 o
 -10   1   6        575.74        568.20        11.75 o
  -9   1   6          4.63          4.55         2.56 o
  -8   1   6          1.76          1.75         2.00 o
  -7   1   6       1250.35       1269.74        20.95 o
  -6   1   6        386.28        351.24         7.39 o
  -5   1   6        440.96        366.44         7.86 o
  -4   1   6        551.16        477.68        12.61 o
  -3   1   6       4551.04       4470.14        74.99 o
  -2   1   6       2360.62       2332.65        35.32 o
  -1   1   6        470.85        470.94        10.70 o
   0   1   6       1312.65       1441.25        23.94 o
   1   1   6        127.78        107.38         4.36 o
   2   1   6         77.08         66.32         3.68 o
   3   1   6          1.49         -0.96         2.29 o
   4   1   6         25.27         17.49         2.83 o
   5   1   6        169.78        136.53         6.31 o
   6   1   6         71.62         58.35         5.21 o
   7   1   6        139.14        147.62         8.65 o
   8   1   6         72.99         50.10         6.98 o
   9   1   6          0.02          5.85         6.47 o
  10   1   6         69.12         57.68        10.71 o
  11   1   6         17.40         21.27        10.60 o
  12   1   6          0.02          8.70         9.63 o
  13   1   6         10.92          1.53         8.35 o
  14   1   6         58.65         64.55        13.28 o
  15   1   6         91.15         86.80        18.75 o
 -19   2   6          6.18         10.79         6.97 o
 -18   2   6          0.18          4.00         6.19 o
 -17   2   6         22.39         15.53         6.30 o
 -16   2   6         53.53         47.29         7.09 o
 -15   2   6        698.91        694.24        20.03 o
 -14   2   6          5.54         10.97         4.86 o
 -13   2   6       1334.78       1344.90        28.29 o
 -12   2   6        342.67        321.99        10.99 o
 -11   2   6         51.94         50.17         5.33 o
 -10   2   6        991.26        914.21        19.48 o
  -9   2   6       1996.08       1970.45        33.52 o
  -8   2   6        541.75        480.11        11.02 o
  -7   2   6          0.10         -1.78         1.78 o
  -6   2   6          1.18          2.12         2.38 o
  -5   2   6        134.97        121.85         5.75 o
  -4   2   6         38.00         44.52         3.98 o
  -3   2   6          5.33          6.30         2.39 o
  -2   2   6       1545.18       1736.23        24.99 o
  -1   2   6        817.06       1009.79        14.84 o
   0   2   6         59.77         64.16         3.79 o
   1   2   6         44.03         52.22         3.58 o
   2   2   6        552.98        541.13        11.32 o
   3   2   6       2478.86       2500.08        39.68 o
   4   2   6        274.52        222.35         8.96 o
   5   2   6         66.51         75.59         5.23 o
   6   2   6         22.11         27.18         4.50 o
   7   2   6        215.00        212.02         9.46 o
   8   2   6       1048.26       1077.42        33.87 o
   9   2   6       1136.58       1101.62        44.93 o
  10   2   6         24.55          5.52         6.87 o
  11   2   6          3.79          2.74         7.58 o
  12   2   6        117.86         98.28        14.09 o
  13   2   6         24.46         25.04        11.22 o
  14   2   6          0.68          7.22        10.05 o
  15   2   6         40.83         38.83        31.86 o
 -19   3   6         15.57         29.02         7.90 o
 -18   3   6          6.79          4.71         7.50 o
 -17   3   6         33.92         25.21         8.46 o
 -16   3   6         79.46         86.01         8.85 o
 -15   3   6          1.23         10.24         5.37 o
 -14   3   6        205.60        187.86        12.11 o
 -13   3   6         19.39         17.45         5.23 o
 -12   3   6       1397.20       1401.39        30.03 o
 -11   3   6        218.94        211.84         9.23 o
 -10   3   6       1425.92       1308.31        27.26 o
  -9   3   6        667.06        601.07        13.73 o
  -8   3   6        353.92        325.95         8.60 o
  -7   3   6         20.29         33.72         2.65 o
  -6   3   6        120.14         97.01         5.07 o
  -5   3   6        886.77        827.89        17.47 o
  -4   3   6       3416.69       3591.37        59.34 o
  -3   3   6       3849.20       3850.94        60.49 o
  -2   3   6         70.88         59.04         3.07 o
  -1   3   6       1648.08       1739.63        26.26 o
   0   3   6       1188.53       1285.88        19.39 o
   1   3   6        652.44        644.83        12.50 o
   2   3   6          6.73          8.77         2.71 o
   3   3   6         26.47         23.29         3.58 o
   4   3   6          2.87         -2.38         2.80 o
   5   3   6        116.78        118.86         6.84 o
   6   3   6         66.99         65.09         6.24 o
   7   3   6        937.20        907.75        22.38 o
   8   3   6       1169.42       1141.03        31.94 o
   9   3   6       1032.15       1140.76        48.74 o
  10   3   6          4.65         -5.13         6.67 o
  11   3   6          2.41          8.86         7.59 o
  12   3   6        161.04        176.76        17.70 o
  13   3   6        117.03        102.43        20.95 o
  14   3   6        217.52        225.66        21.54 o
 -19   4   6        100.92        142.18        21.62 o
 -18   4   6         36.38         19.99         8.10 o
 -17   4   6         24.91         29.80         8.00 o
 -16   4   6         51.19         37.94         7.57 o
 -15   4   6         12.31         10.48         6.04 o
 -14   4   6          2.38         -4.44         4.44 o
 -13   4   6        113.17         87.13         9.59 o
 -12   4   6        932.16        862.05        22.62 o
 -11   4   6        432.02        408.21        12.91 o
 -10   4   6        213.40        220.39         8.87 o
  -9   4   6        400.26        359.39        10.87 o
  -8   4   6        460.39        535.92        11.40 o
  -7   4   6        458.70        435.04        10.89 o
  -6   4   6          8.98          3.90         2.38 o
  -5   4   6       1128.20       1285.53        24.10 o
  -4   4   6       1874.28       1753.97        29.79 o
  -3   4   6        867.19        836.89        13.49 o
  -2   4   6        129.87        202.55         5.42 o
  -1   4   6       1647.72       1724.47        26.46 o
   0   4   6          0.09          4.38         1.75 o
   1   4   6        108.10        113.21         4.91 o
   2   4   6       2866.27       2916.55        45.59 o
   3   4   6        661.43        634.88        14.10 o
   4   4   6        547.03        523.68        15.13 o
   5   4   6          0.77          1.66         3.57 o
   6   4   6       1595.24       1513.04        32.11 o
   7   4   6        181.92        184.83        10.04 o
   8   4   6        164.50        191.64        10.76 o
   9   4   6        144.51        140.88        12.07 o
  10   4   6        120.41        147.41        12.73 o
  11   4   6         28.36         26.62         8.93 o
  12   4   6         82.36         71.64        11.58 o
  13   4   6         24.35         47.79        12.53 o
  14   4   6         84.42        106.71        16.17 o
 -18   5   6          1.48          0.68         8.26 o
 -17   5   6          1.12          2.84         7.46 o
 -16   5   6         80.36         67.01         9.49 o
 -15   5   6          3.58         -5.55         5.55 o
 -14   5   6         39.24         37.78         6.97 o
 -13   5   6        100.82         87.97         8.73 o
 -12   5   6        202.77        232.75        11.14 o
 -11   5   6        509.33        505.59        15.92 o
 -10   5   6         27.15         14.80         4.79 o
  -9   5   6         16.78         14.84         3.94 o
  -8   5   6         25.56         30.49         3.42 o
  -7   5   6        700.07        715.86        18.23 o
  -6   5   6        517.71        459.96        10.53 o
  -5   5   6         41.20         36.55         4.03 o
  -4   5   6       1672.35       1587.15        25.62 o
  -3   5   6        849.85        927.66        16.39 o
  -2   5   6        532.70        533.81        10.38 o
  -1   5   6       1573.93       1732.49        29.19 o
   0   5   6       1638.64       1771.47        27.47 o
   1   5   6         56.18         50.14         3.80 o
   2   5   6          6.56          4.96         2.90 o
   3   5   6          6.59          8.03         3.35 o
   4   5   6        944.28        919.97        25.57 o
   5   5   6       1299.57       1298.55        28.28 o
   6   5   6          9.55          6.17         4.99 o
   7   5   6       1210.24       1266.15        32.56 o
   8   5   6        358.84        364.13        14.03 o
   9   5   6        142.26        165.58        13.31 o
  10   5   6          0.67          2.25         6.71 o
  11   5   6        108.52         93.78        16.50 o
  12   5   6        209.81        238.54        20.01 o
  13   5   6          1.26         13.26         9.58 o
  14   5   6          4.08         42.32        36.84 o
 -18   6   6        350.18        475.56        67.46 o
 -17   6   6         74.05        110.93        16.79 o
 -16   6   6         19.52         17.28         7.91 o
 -15   6   6          1.22          0.16         6.43 o
 -14   6   6         46.54         66.41         9.49 o
 -13   6   6        142.83        163.90        12.80 o
 -12   6   6         48.54         54.98        12.43 o
 -11   6   6        309.18        374.79        17.83 o
 -10   6   6       1813.96       1777.98        38.41 o
  -9   6   6        313.30        350.10        13.07 o
  -8   6   6       1453.24       1438.71        28.34 o
  -7   6   6        664.48        629.12        13.28 o
  -6   6   6       1248.73       1265.21        22.97 o
  -5   6   6       1552.45       1558.90        24.96 o
  -4   6   6         95.46         99.04         4.48 o
  -3   6   6        184.12        207.94         6.44 o
  -2   6   6         90.67         86.69         4.60 o
  -1   6   6        302.40        222.08         6.94 o
   0   6   6        553.22        564.19        12.05 o
   1   6   6        956.09        917.60        18.00 o
   2   6   6        408.22        399.46        11.40 o
   3   6   6        685.98        677.19        18.25 o
   4   6   6        552.31        505.73        15.84 o
   5   6   6       2727.33       2744.97        55.86 o
   6   6   6       1120.37       1111.61        31.82 o
   7   6   6          3.37          2.99         5.19 o
   8   6   6         90.59        108.56         9.85 o
   9   6   6          2.00         -6.31         6.31 o
  10   6   6         22.12         11.88         7.69 o
  11   6   6          5.46          6.16        10.87 o
  12   6   6         80.75         72.44        11.73 o
  13   6   6         19.11         16.44        14.09 o
 -17   7   6         37.77         36.15        10.87 o
 -16   7   6         30.56         19.67         8.89 o
 -15   7   6        160.70        206.79        17.13 o
 -14   7   6        379.33        373.79        18.29 o
 -13   7   6        319.79        334.55        17.89 o
 -12   7   6        112.77         90.87        10.57 o
 -11   7   6          0.21          7.63         5.69 o
 -10   7   6        407.79        386.62        16.23 o
  -9   7   6          2.65          8.73         4.80 o
  -8   7   6         16.59          8.00         5.55 o
  -7   7   6       1079.25       1112.84        26.53 o
  -6   7   6        277.51        308.50        11.77 o
  -5   7   6        298.20        274.60        10.93 o
  -4   7   6         53.57         65.75         6.15 o
  -3   7   6       1443.64       1496.42        32.11 o
  -2   7   6        173.64        156.84         7.54 o
  -1   7   6        110.85        119.32         6.74 o
   0   7   6        131.91        125.47         7.54 o
   1   7   6          6.09         18.08         4.12 o
   2   7   6        263.49        250.28        10.24 o
   3   7   6        347.37        327.93        12.32 o
   4   7   6        975.94        976.00        29.71 o
   5   7   6        261.42        267.03        12.10 o
   6   7   6         31.70         36.69         6.46 o
   7   7   6         69.50         60.11         8.16 o
   8   7   6          9.14          4.58         5.72 o
   9   7   6         82.32         98.10        17.07 o
  10   7   6         36.48         40.97         8.69 o
  11   7   6        467.19        617.05        34.72 o
  12   7   6          2.18          2.06         8.23 o
 -16   8   6          7.26          9.66        10.14 o
 -15   8   6          0.55         -6.71         6.71 o
 -14   8   6         14.08         -0.85         8.33 o
 -13   8   6         15.57         -1.48         6.63 o
 -12   8   6         36.95         19.63         8.15 o
 -11   8   6          0.71         -1.93         6.25 o
 -10   8   6        469.58        421.93        17.91 o
  -9   8   6          8.17         11.02         5.96 o
  -8   8   6        488.56        521.07        20.76 o
  -7   8   6        484.15        493.93        17.12 o
  -6   8   6        317.43        310.80        13.78 o
  -5   8   6         60.33         60.05         8.84 o
  -4   8   6        399.78        390.54        14.19 o
  -3   8   6        373.55        360.76        13.18 o
  -2   8   6          7.98         13.44         4.70 o
  -1   8   6         79.22         56.38         7.23 o
   0   8   6          0.01          2.84         4.64 o
   1   8   6        268.09        289.96        11.50 o
   2   8   6         75.05         87.65         7.79 o
   3   8   6        370.46        321.22        13.30 o
   4   8   6         63.43         80.70         8.21 o
   5   8   6        152.65        114.64        13.09 o
   6   8   6         80.08         94.07         9.57 o
   7   8   6          0.52         12.90         6.05 o
   8   8   6         68.85         85.39        10.08 o
   9   8   6          2.25         -2.20         6.15 o
  10   8   6          0.85          5.79         7.40 o
  11   8   6         40.31         46.55        10.13 o
  12   8   6          0.14          9.61        14.87 o
 -15   9   6        130.77        145.59        17.89 o
 -14   9   6        392.35        456.28        26.28 o
 -13   9   6        210.86        234.75        23.12 o
 -12   9   6         96.18         85.72        13.20 o
 -11   9   6         17.95         22.12         8.79 o
 -10   9   6        197.53        190.13        14.78 o
  -9   9   6        318.80        352.56        16.76 o
  -8   9   6        448.02        426.82        25.90 o
  -7   9   6        278.60        285.37        16.01 o
  -6   9   6         45.16         20.80         9.24 o
  -5   9   6        189.88        180.39        13.86 o
  -4   9   6         92.58         86.38         9.76 o
  -3   9   6       1904.78       1934.91        70.64 o
  -2   9   6       1541.90       1506.44        36.52 o
  -1   9   6        393.80        380.48        16.02 o
   0   9   6        618.52        552.58        19.07 o
   1   9   6         97.29         68.21         7.66 o
   2   9   6         29.35         11.70         4.61 o
   3   9   6        766.77        709.75        25.87 o
   4   9   6        529.19        520.65        18.37 o
   5   9   6         15.53         22.28         6.28 o
   6   9   6         18.38         16.58         5.99 o
   7   9   6          7.61         -5.38         5.38 o
   8   9   6          1.87          9.49         8.24 o
   9   9   6        341.46        381.56        21.11 o
  10   9   6        120.54        128.36        14.70 o
  11   9   6         51.55         20.94        18.53 o
 -14  10   6         28.82         26.08        20.82 o
 -13  10   6         67.33         70.42        15.96 o
 -12  10   6        158.57        137.89        27.02 o
 -11  10   6         39.45         27.28         9.83 o
 -10  10   6        101.90        122.00        17.73 o
  -9  10   6          3.34         -3.52         7.13 o
  -8  10   6          5.31          0.06         5.69 o
  -7  10   6        863.77        800.75        31.90 o
  -6  10   6       1131.31       1210.22        49.49 o
  -5  10   6        441.94        395.83        21.29 o
  -4  10   6        184.38        186.98        13.10 o
  -3  10   6        121.63        138.39        13.70 o
  -2  10   6        139.60        152.13        16.38 o
  -1  10   6         56.02         52.01         9.02 o
   0  10   6         54.03         70.46         8.19 o
   1  10   6         83.74         83.33         9.02 o
   2  10   6        599.87        621.85        19.84 o
   3  10   6          1.70          6.31         5.03 o
   4  10   6        414.25        411.67        16.61 o
   5  10   6        999.19        989.34        28.59 o
   6  10   6        384.95        415.92        18.77 o
   7  10   6          9.52          3.13         6.50 o
   8  10   6        140.09        144.41        14.50 o
   9  10   6         52.38         37.47        10.32 o
 -13  11   6          7.15         -1.00        18.42 o
 -12  11   6          0.20          4.86        10.96 o
 -11  11   6         83.85         86.05        22.06 o
 -10  11   6          0.03         13.11         8.60 o
  -9  11   6          4.30          0.12         6.34 o
  -8  11   6        243.57        235.59        18.13 o
  -7  11   6        158.31        138.72        12.22 o
  -6  11   6         16.34         15.08         7.27 o
  -5  11   6         16.94         12.05         6.69 o
  -4  11   6        278.45        273.28        17.94 o
  -3  11   6        130.77        113.39        13.71 o
  -2  11   6         36.91         27.01         8.94 o
  -1  11   6          9.59         -2.91         7.19 o
   0  11   6         46.89         50.48         9.82 o
   1  11   6         69.45         80.42        12.14 o
   2  11   6          0.16         -1.73         4.77 o
   3  11   6          8.60          4.02         4.94 o
   4  11   6         11.68          5.34        10.20 o
   5  11   6         37.58         14.39         6.82 o
   6  11   6        266.22        319.67        21.39 o
   7  11   6        291.94        283.52        16.75 o
   8  11   6         29.88         39.24         9.02 o
 -11  12   6         50.89         38.33        27.88 o
 -10  12   6        145.32        170.95        14.96 o
  -9  12   6         43.69         48.31        16.44 o
  -8  12   6         12.66          8.25        11.92 o
  -7  12   6         67.88         87.15        10.97 o
  -6  12   6        442.99        426.90        22.05 o
  -5  12   6        452.76        469.58        31.67 o
  -4  12   6        293.08        265.02        20.81 o
  -3  12   6         35.81         42.82         9.58 o
  -2  12   6         28.82         34.53        14.23 o
  -1  12   6         81.49         48.82        10.00 o
   0  12   6         99.67         95.51        21.70 o
   1  12   6        280.40        271.85        19.13 o
   2  12   6         83.30         62.29        11.61 o
   3  12   6         33.76         18.19         7.25 o
   4  12   6          5.02          3.69         7.40 o
   5  12   6        143.14        123.02        11.29 o
   6  12   6        166.76        171.56        13.38 o
  -8  13   6          3.21          5.41         7.71 o
  -7  13   6         33.13         22.15         8.96 o
  -6  13   6         15.22         30.21         8.90 o
  -5  13   6        101.40         91.91        15.68 o
  -4  13   6        501.49        567.34        28.20 o
  -3  13   6         36.02         33.07        15.52 o
  -2  13   6          0.01         -7.47         7.47 o
  -1  13   6        236.80        210.77        26.13 o
   0  13   6         30.40          9.61         8.89 o
   1  13   6          7.24          4.34         9.52 o
   2  13   6        210.21        183.62        18.01 o
   3  13   6         69.76         44.46        16.20 o
 -19   1   7         31.23         20.62         7.61 o
 -18   1   7         30.10         20.84         7.19 o
 -17   1   7         40.43         31.80         5.34 o
 -16   1   7        136.41        131.02         8.06 o
 -15   1   7        323.18        300.87        10.62 o
 -14   1   7          0.01          3.54         3.42 o
 -13   1   7       1345.54       1323.25        30.39 o
 -12   1   7        864.89        781.32        18.24 o
 -11   1   7        262.66        222.55         8.44 o
 -10   1   7        132.14         95.23         5.84 o
  -9   1   7        192.82        184.35         9.17 o
  -8   1   7       1053.33       1172.75        22.69 o
  -7   1   7        310.97        377.04         8.06 o
  -6   1   7       1240.12       1192.82        19.61 o
  -5   1   7        683.30        616.41        13.90 o
  -4   1   7         72.55         72.44         3.48 o
  -3   1   7        752.03        751.38        15.72 o
  -2   1   7        166.33        162.81         5.13 o
  -1   1   7       3446.85       3649.34        59.47 o
   0   1   7       1334.02       1461.81        24.79 o
   1   1   7       2293.12       2157.91        33.95 o
   2   1   7          2.74         11.99         2.47 o
   3   1   7          3.66          6.99         2.50 o
   4   1   7          2.00         -1.38         2.67 o
   5   1   7        147.54        134.84         7.36 o
   6   1   7         52.53         60.35         6.66 o
   7   1   7        135.06        147.78        10.49 o
   8   1   7        882.49        892.88        26.95 o
   9   1   7        320.84        353.46        16.78 o
  10   1   7          0.42         -3.76         6.98 o
  11   1   7          9.12          5.04        12.39 o
  12   1   7         21.89         16.19        10.19 o
  13   1   7          0.91          9.34        10.52 o
  14   1   7         55.82         52.17        12.88 o
 -19   2   7          0.02          0.75         6.21 o
 -18   2   7          1.86         -3.34         5.55 o
 -17   2   7         51.73         45.83         7.11 o
 -16   2   7        224.53        229.61        12.20 o
 -15   2   7          0.69          1.99         5.53 o
 -14   2   7        432.39        436.83        14.63 o
 -13   2   7        418.62        385.15        13.15 o
 -12   2   7          2.23         -0.91         3.74 o
 -11   2   7        211.15        206.05         8.34 o
 -10   2   7       1003.98        919.04        21.97 o
  -9   2   7         86.11         92.75         4.91 o
  -8   2   7        662.48        610.24        12.44 o
  -7   2   7         23.47         23.14         2.30 o
  -6   2   7         32.20         39.48         4.05 o
  -5   2   7        506.10        500.20        19.07 o
  -4   2   7       5942.11       5842.94       105.73 o
  -3   2   7        718.33        600.63        11.71 o
  -2   2   7        992.63       1028.33        16.76 o
  -1   2   7        659.20        571.83        12.63 o
   0   2   7         65.36         55.22         3.21 o
   1   2   7         57.54         67.46         4.23 o
   2   2   7       1434.21       1342.15        23.15 o
   3   2   7        907.06        831.76        17.00 o
   4   2   7        315.24        295.60         9.72 o
   5   2   7         11.36          7.81         4.20 o
   6   2   7        388.50        364.22        12.80 o
   7   2   7        217.01        194.23        10.33 o
   8   2   7       1536.61       1545.75        39.76 o
   9   2   7         11.69         16.86         7.56 o
  10   2   7         24.74         21.34         8.36 o
  11   2   7         17.34         24.86         9.37 o
  12   2   7         71.97         49.89        12.92 o
  13   2   7          4.82         -1.76         9.62 o
  14   2   7          9.58         10.52        11.22 o
 -19   3   7         10.49          0.58         6.63 o
 -18   3   7          6.72         -5.66         6.58 o
 -17   3   7         45.97         44.27         8.10 o
 -16   3   7         44.25         39.69         6.67 o
 -15   3   7         43.81         29.03         6.43 o
 -14   3   7        463.13        482.14        15.64 o
 -13   3   7          0.05          4.51         4.66 o
 -12   3   7         49.47         40.87         5.77 o
 -11   3   7        373.19        364.52        12.44 o
 -10   3   7        753.19        739.18        18.71 o
  -9   3   7        232.43        183.87         6.51 o
  -8   3   7        258.00        267.84         7.17 o
  -7   3   7        324.06        293.25         8.58 o
  -6   3   7          6.39          5.88         2.41 o
  -5   3   7        621.68        609.57        15.13 o
  -4   3   7         82.27         96.65         5.49 o
  -3   3   7       1603.60       1620.96        23.77 o
  -2   3   7        843.64        937.75        14.96 o
  -1   3   7        704.76        630.01        11.95 o
   0   3   7        314.10        353.30         9.53 o
   1   3   7        149.69        149.20         5.47 o
   2   3   7         71.49         72.26         4.93 o
   3   3   7       1825.96       1771.99        31.21 o
   4   3   7       1793.51       1676.50        30.28 o
   5   3   7        132.08        128.14         7.83 o
   6   3   7          7.14          4.70         4.56 o
   7   3   7        402.02        341.31        13.29 o
   8   3   7        233.14        249.31        15.27 o
   9   3   7        763.52        682.92        25.98 o
  10   3   7        469.81        522.54        22.86 o
  11   3   7         79.32         89.33        12.70 o
  12   3   7          3.48         23.36         9.34 o
  13   3   7         29.90         10.46        11.04 o
  14   3   7          2.62         10.01        12.96 o
 -19   4   7         23.34         14.37         8.35 o
 -18   4   7          5.64         -4.86         6.64 o
 -17   4   7         84.81         74.53         8.49 o
 -16   4   7        226.91        210.75        12.29 o
 -15   4   7        125.19        136.26        11.34 o
 -14   4   7          9.35         25.81         5.98 o
 -13   4   7        181.37        171.94        10.59 o
 -12   4   7          8.66          3.18         4.41 o
 -11   4   7          5.94         -1.89         4.15 o
 -10   4   7         19.61         28.00         4.86 o
  -9   4   7        416.55        380.38        13.16 o
  -8   4   7       1469.12       1465.15        27.03 o
  -7   4   7       1126.87       1159.61        25.73 o
  -6   4   7         91.26         98.10         5.62 o
  -5   4   7       2214.79       2369.17        41.11 o
  -4   4   7       5117.12       5349.88        83.90 o
  -3   4   7       3581.25       4043.47        57.93 o
  -2   4   7        374.58        440.17         9.02 o
  -1   4   7        100.04        137.69         4.98 o
   0   4   7         13.93          9.92         2.62 o
   1   4   7        123.08        152.27         5.76 o
   2   4   7       1417.76       1392.58        25.46 o
   3   4   7        470.23        438.82        11.42 o
   4   4   7        225.41        207.62        10.30 o
   5   4   7        743.32        703.79        17.59 o
   6   4   7        147.54        169.25        10.89 o
   7   4   7          0.40         -5.19         5.19 o
   8   4   7          1.71          3.45         5.92 o
   9   4   7         19.55         24.70         7.36 o
  10   4   7          0.01         -6.29         6.29 o
  11   4   7         73.83         61.13        10.99 o
  12   4   7         35.60         37.54         9.55 o
  13   4   7         20.01         30.45        10.18 o
 -18   5   7          1.28          2.40         7.16 o
 -17   5   7          7.28          4.96         7.00 o
 -16   5   7         17.37         -0.09         6.03 o
 -15   5   7         61.79         64.90         8.87 o
 -14   5   7          0.11          1.58         5.12 o
 -13   5   7        184.76        218.23        11.02 o
 -12   5   7        750.13        820.60        22.16 o
 -11   5   7         58.67         68.23         6.95 o
 -10   5   7        870.17        905.49        22.56 o
  -9   5   7       2313.59       2196.28        42.32 o
  -8   5   7       2265.46       2218.45        44.95 o
  -7   5   7       1111.34       1084.01        23.83 o
  -6   5   7         12.37          7.51         3.75 o
  -5   5   7       1018.58        962.46        19.76 o
  -4   5   7          9.06         14.53         1.97 o
  -3   5   7       1215.25       1236.45        19.43 o
  -2   5   7       1124.20       1134.53        18.96 o
  -1   5   7        658.33        652.44        13.73 o
   0   5   7          0.18          2.18         2.09 o
   1   5   7        251.56        257.31         7.98 o
   2   5   7        606.37        617.15        14.96 o
   3   5   7       1995.50       1865.38        35.17 o
   4   5   7       1011.82        993.74        21.99 o
   5   5   7        824.16        827.90        21.25 o
   6   5   7        127.21        120.32         9.84 o
   7   5   7        432.68        458.59        16.67 o
   8   5   7        328.02        348.95        15.02 o
   9   5   7        215.31        212.23        14.04 o
  10   5   7        267.75        320.02        32.05 o
  11   5   7        585.14        660.51        29.49 o
  12   5   7        197.41        234.95        21.94 o
  13   5   7         10.45         -1.77         8.87 o
 -18   6   7         81.82         42.35        15.52 o
 -17   6   7         49.92         30.39         9.03 o
 -16   6   7          2.41         -1.29         7.13 o
 -15   6   7         76.49         95.93        13.69 o
 -14   6   7         18.07         19.61         7.78 o
 -13   6   7        240.34        243.15        13.97 o
 -12   6   7        161.67        206.10        11.67 o
 -11   6   7         87.75         79.29         7.60 o
 -10   6   7        794.45        804.17        21.07 o
  -9   6   7        495.68        484.45        14.05 o
  -8   6   7       1976.35       1948.85        38.35 o
  -7   6   7        492.76        457.54        11.27 o
  -6   6   7        222.51        224.07         6.77 o
  -5   6   7        286.48        276.09         7.68 o
  -4   6   7        293.16        283.27         8.23 o
  -3   6   7        355.06        370.73        12.43 o
  -2   6   7        225.21        218.10         6.61 o
  -1   6   7        112.48         95.31         5.88 o
   0   6   7        282.13        261.47         9.47 o
   1   6   7       1264.37       1215.69        25.53 o
   2   6   7         45.78         47.31         4.90 o
   3   6   7        782.18        725.12        19.55 o
   4   6   7       1036.05        998.39        25.04 o
   5   6   7       2344.31       2220.25        47.24 o
   6   6   7        753.14        820.99        24.72 o
   7   6   7          7.70          4.41         6.06 o
   8   6   7        369.20        407.58        17.84 o
   9   6   7          0.03         11.39         7.78 o
  10   6   7         26.58         12.20         7.14 o
  11   6   7         77.52         83.98        12.83 o
  12   6   7         99.71         86.87        13.52 o
 -17   7   7          1.49         -7.44         8.35 o
 -16   7   7          2.22         11.87         7.87 o
 -15   7   7          9.60         14.24         9.75 o
 -14   7   7          0.02         -6.02         6.02 o
 -13   7   7        495.07        502.03        20.63 o
 -12   7   7        124.26        106.21        10.70 o
 -11   7   7        248.79        233.00        13.26 o
 -10   7   7          0.27         -6.48         6.48 o
  -9   7   7         28.08         14.35         5.27 o
  -8   7   7        913.51        890.11        24.24 o
  -7   7   7        391.78        368.01        12.61 o
  -6   7   7         41.67         43.08         5.66 o
  -5   7   7          3.21          6.90         4.29 o
  -4   7   7        397.30        357.95        18.04 o
  -3   7   7         57.40         64.79         6.16 o
  -2   7   7         25.98         28.46         4.47 o
  -1   7   7         91.29         87.02         7.06 o
   0   7   7        266.82        280.96        11.07 o
   1   7   7        358.96        382.38        12.61 o
   2   7   7        338.70        320.17        15.03 o
   3   7   7        201.62        231.89        10.74 o
   4   7   7       2057.56       2079.63        49.10 o
   5   7   7        222.59        271.33        13.48 o
   6   7   7        501.86        480.33        20.24 o
   7   7   7        464.30        504.45        19.57 o
   8   7   7        200.49        169.08        13.23 o
   9   7   7          0.38          1.07         6.37 o
  10   7   7         29.80         26.49         9.19 o
  11   7   7        269.98        315.21        24.63 o
  12   7   7          6.76         11.53        10.02 o
 -16   8   7         10.48         10.69         9.44 o
 -15   8   7          0.02         -6.38         6.38 o
 -14   8   7         54.29         38.32         8.89 o
 -13   8   7        496.51        534.74        23.96 o
 -12   8   7          8.00         11.13         8.20 o
 -11   8   7        262.90        274.81        16.01 o
 -10   8   7        879.46        887.48        28.10 o
  -9   8   7        243.93        246.41        13.53 o
  -8   8   7        131.24        136.34        10.91 o
  -7   8   7          5.91         -0.34         4.25 o
  -6   8   7        920.65        985.04        28.96 o
  -5   8   7        122.51        119.97         9.49 o
  -4   8   7        579.80        557.27        18.92 o
  -3   8   7         52.25         56.34         7.31 o
  -2   8   7        118.99        124.03        11.78 o
  -1   8   7       2056.70       2059.58        46.46 o
   0   8   7        211.90        199.39        11.61 o
   1   8   7         11.50          1.72         3.26 o
   2   8   7        210.11        205.91        10.39 o
   3   8   7        189.84        190.42        10.97 o
   4   8   7        213.53        185.70        11.47 o
   5   8   7         52.56         30.75         6.95 o
   6   8   7       1326.51       1475.80        38.54 o
   7   8   7        546.93        525.05        20.24 o
   8   8   7        246.96        261.76        14.66 o
   9   8   7        170.81        145.71        13.81 o
  10   8   7          0.24          0.79        11.17 o
  11   8   7         34.40         30.99         8.55 o
 -15   9   7         32.18         24.95        14.64 o
 -14   9   7         18.24         19.74         8.66 o
 -13   9   7          2.81         -6.47         6.47 o
 -12   9   7          0.01         15.32        10.17 o
 -11   9   7         15.80          0.31         7.10 o
 -10   9   7         33.07         31.04        10.80 o
  -9   9   7        160.96        166.53        12.91 o
  -8   9   7        235.15        243.41        18.06 o
  -7   9   7          5.27          5.57         5.82 o
  -6   9   7          5.21         -1.65         5.35 o
  -5   9   7        187.30        210.83        13.04 o
  -4   9   7        121.07        113.15        10.93 o
  -3   9   7        363.64        413.07        20.36 o
  -2   9   7          8.45          2.81         6.35 o
  -1   9   7        213.74        256.06        16.30 o
   0   9   7          4.17         14.29         7.27 o
   1   9   7        154.42        152.86        12.89 o
   2   9   7         66.00         68.86         7.31 o
   3   9   7        102.16         86.11         8.94 o
   4   9   7          3.31         -3.72         5.31 o
   5   9   7         80.67         65.08         9.03 o
   6   9   7          0.54          0.32         6.05 o
   7   9   7         54.23         56.43         9.84 o
   8   9   7         45.97         13.11         9.09 o
   9   9   7          7.11         -4.33         8.40 o
  10   9   7          6.43         -9.05         9.05 o
 -14  10   7        275.72        329.24        61.41 o
 -13  10   7        719.76        839.75        55.90 o
 -12  10   7        105.77         87.67        15.09 o
 -11  10   7         15.27         15.03         9.31 o
 -10  10   7         44.05         39.12         9.35 o
  -9  10   7         49.97         35.53         9.07 o
  -8  10   7         16.99         16.66         6.62 o
  -7  10   7        369.11        320.40        16.18 o
  -6  10   7         98.05         85.51        10.05 o
  -5  10   7        130.71        119.99        14.23 o
  -4  10   7        251.41        282.91        17.32 o
  -3  10   7        381.64        345.07        19.25 o
  -2  10   7        200.69        170.26        14.51 o
  -1  10   7         84.11         63.97        11.43 o
   0  10   7        399.16        389.63        26.16 o
   1  10   7        132.80        157.45        15.77 o
   2  10   7         43.42         53.52         7.09 o
   3  10   7         10.50          3.61         5.41 o
   4  10   7         52.77         32.69         7.14 o
   5  10   7        471.08        436.49        19.04 o
   6  10   7        596.66        589.79        23.20 o
   7  10   7        149.07        160.43        13.67 o
   8  10   7         62.38         41.71        11.01 o
   9  10   7         20.71         27.38        19.26 o
 -12  11   7          0.36         17.56        13.44 o
 -11  11   7          4.33          0.86        10.13 o
 -10  11   7        150.69        176.31        15.94 o
  -9  11   7        292.46        326.93        19.04 o
  -8  11   7        309.70        391.03        19.26 o
  -7  11   7        648.59        620.04        23.82 o
  -6  11   7        210.54        255.61        17.61 o
  -5  11   7          1.12          3.42         7.09 o
  -4  11   7          0.13          6.47        10.28 o
  -3  11   7        120.65        136.12        14.47 o
  -2  11   7        525.22        487.72        24.20 o
  -1  11   7         49.95         45.50        10.00 o
   0  11   7          5.85          2.52         9.19 o
   1  11   7          3.76         -6.29         6.29 o
   2  11   7        160.26        159.43        15.93 o
   3  11   7        396.57        406.44        17.88 o
   4  11   7        432.09        359.47        17.85 o
   5  11   7        460.48        440.39        20.74 o
   6  11   7         48.13         47.58         8.74 o
   7  11   7         15.26         10.14         8.94 o
 -11  12   7         66.25          8.35        38.83 o
 -10  12   7         21.89         30.42        10.20 o
  -9  12   7         32.55         23.75         8.12 o
  -8  12   7         16.65          2.55         6.54 o
  -7  12   7          6.61         14.04         7.76 o
  -6  12   7          0.79         -3.86        10.17 o
  -5  12   7          0.03          5.52        11.07 o
  -4  12   7          9.33         -0.99         7.13 o
  -3  12   7          0.04          8.53         7.36 o
  -2  12   7         19.89         18.44        12.57 o
  -1  12   7        162.25        129.10        18.08 o
   0  12   7        150.97        149.06        16.11 o
   1  12   7          4.39         -2.71         8.00 o
   2  12   7         20.54          9.37         8.21 o
   3  12   7         56.44         42.55        11.71 o
   4  12   7        114.43        108.00        11.90 o
   5  12   7          9.07         14.18        11.18 o
  -8  13   7        111.79        138.97        40.08 o
  -7  13   7         51.58         33.51        14.84 o
  -6  13   7         16.50         19.01        18.13 o
  -5  13   7         28.41         50.83        11.45 o
  -4  13   7         46.68         18.97         9.53 o
  -3  13   7        133.40         93.33        13.88 o
  -2  13   7        356.41        380.55        24.29 o
  -1  13   7         87.32         62.37        12.09 o
   0  13   7         21.47         15.40        14.24 o
   1  13   7         30.92         37.19        14.16 o
   2  13   7        301.99        271.52        20.12 o
 -19   0   8         17.89          7.15         6.56 o
 -18   0   8         32.67         43.95        15.19 o
 -17   0   8        160.90        160.11        12.79 o
 -16   0   8        282.74        320.39        22.99 o
 -15   0   8          1.28         -3.36         7.83 o
 -14   0   8        569.10        565.14        22.49 o
 -13   0   8         35.21         38.09         6.43 o
 -12   0   8        303.60        297.61        12.64 o
 -11   0   8       1000.39        943.17        23.96 o
 -10   0   8        146.05        123.76        10.16 o
  -9   0   8       2404.23       2110.82        65.67 o
  -8   0   8       4335.43       4159.92        99.99 o
  -7   0   8        632.14        534.87        16.25 o
  -6   0   8         15.90         29.04         4.15 o
  -5   0   8        822.37        765.19        24.16 o
  -4   0   8       8346.79       8240.50       155.59 o
  -3   0   8       1167.73       1172.67        26.01 o
  -2   0   8        392.80        544.65        17.19 o
  -1   0   8       2101.48       2457.41        53.68 o
   0   0   8       1709.23       1897.40        47.15 o
   1   0   8        433.46        414.95        13.37 o
   2   0   8       2048.03       2070.46        47.45 o
   3   0   8       2123.52       2052.50        51.93 o
   4   0   8       3036.53       2968.50       134.14 o
   5   0   8        434.10        404.71        24.71 o
   6   0   8         59.70         64.42        10.35 o
   7   0   8         20.11         33.28        12.26 o
   8   0   8         76.51        103.68        16.81 o
   9   0   8        146.25        224.15        30.94 o
  10   0   8        772.08        670.27        46.41 o
  11   0   8        203.62        195.44        32.20 o
  12   0   8         38.02          4.81        33.60 o
  13   0   8         28.75         67.09        54.26 o
 -19   1   8         66.31         70.46         9.53 o
 -18   1   8        128.61        131.78        10.70 o
 -17   1   8         78.01         73.97         8.16 o
 -16   1   8          0.03          3.23         4.84 o
 -15   1   8         21.02          5.88         4.80 o
 -14   1   8          1.13          0.81         4.20 o
 -13   1   8        143.54        122.96         8.60 o
 -12   1   8        171.77        149.49         8.07 o
 -11   1   8        527.55        514.23        13.87 o
 -10   1   8        104.09        106.22         6.26 o
  -9   1   8        127.12        143.73         5.46 o
  -8   1   8         77.42         79.12         3.87 o
  -7   1   8        692.94        655.73        15.04 o
  -6   1   8        143.78        143.91         5.09 o
  -5   1   8          3.94          6.11         2.01 o
  -4   1   8         33.24         31.36         2.81 o
  -3   1   8       4476.66       4533.29        67.33 o
  -2   1   8        757.27        849.19        13.75 o
  -1   1   8       2474.89       2424.43        39.07 o
   0   1   8          3.26          1.60         2.14 o
   1   1   8        463.01        451.21        12.05 o
   2   1   8        248.27        255.86         8.36 o
   3   1   8        167.74        188.31         7.72 o
   4   1   8         28.14         35.42         4.78 o
   5   1   8       1119.50       1109.93        25.38 o
   6   1   8         45.19         43.40         7.08 o
   7   1   8          0.52         -1.75         5.53 o
   8   1   8         78.90         80.45        10.75 o
   9   1   8         18.23         14.40         8.13 o
  10   1   8         12.89         18.46         9.06 o
  11   1   8         39.36         32.22        10.70 o
  12   1   8          1.60          6.09        12.69 o
  13   1   8         28.97         10.73        13.52 o
 -19   2   8         16.83          9.32         6.50 o
 -18   2   8         23.51         23.64         7.13 o
 -17   2   8         20.54         14.12         6.92 o
 -16   2   8        238.52        256.61        12.09 o
 -15   2   8        109.22         79.39         7.78 o
 -14   2   8        359.14        337.32        12.56 o
 -13   2   8        413.57        368.68        12.62 o
 -12   2   8         16.09          7.85         4.06 o
 -11   2   8        116.06        123.16         7.35 o
 -10   2   8       1471.50       1312.64        27.15 o
  -9   2   8       1049.22        981.18        19.54 o
  -8   2   8        118.26         79.33         4.34 o
  -7   2   8        186.81        190.32         8.60 o
  -6   2   8        635.23        570.69        14.72 o
  -5   2   8         58.31         78.87         6.44 o
  -4   2   8          1.72          7.31         1.98 o
  -3   2   8       2471.48       2317.69        36.12 o
  -2   2   8       3590.97       3611.38        54.39 o
  -1   2   8        403.71        336.38         7.69 o
   0   2   8         19.33          9.88         2.22 o
   1   2   8        261.11        299.32         8.00 o
   2   2   8       3932.34       4114.79        69.08 o
   3   2   8        699.02        667.41        15.74 o
   4   2   8        639.24        551.23        14.41 o
   5   2   8       2086.10       2083.42        39.27 o
   6   2   8        668.04        645.03        19.63 o
   7   2   8        903.58        868.24        27.22 o
   8   2   8        468.51        468.89        25.93 o
   9   2   8        134.10        186.36        15.18 o
  10   2   8        255.37        233.21        17.21 o
  11   2   8        192.82        157.61        15.56 o
  12   2   8         54.80         25.20         9.81 o
  13   2   8          1.68         -0.74         9.87 o
 -19   3   8         83.33         69.40         9.15 o
 -18   3   8        160.45        145.82        12.12 o
 -17   3   8        125.18        161.91        11.22 o
 -16   3   8          7.69          8.31         6.40 o
 -15   3   8          1.61          6.78         5.08 o
 -14   3   8         13.92         11.39         5.05 o
 -13   3   8        388.28        398.21        15.80 o
 -12   3   8       1351.40       1304.96        28.51 o
 -11   3   8       1874.67       1722.94        34.83 o
 -10   3   8        641.28        598.44        15.39 o
  -9   3   8          8.22          4.50         2.36 o
  -8   3   8        298.64        239.97         6.72 o
  -7   3   8       1138.95       1101.04        33.40 o
  -6   3   8       1075.69        984.48        25.09 o
  -5   3   8       4605.49       4524.37        78.96 o
  -4   3   8         39.33         70.45         4.87 o
  -3   3   8        163.19        157.58         4.40 o
  -2   3   8       1354.57       1341.61        21.42 o
  -1   3   8       1584.69       1497.39        24.62 o
   0   3   8        918.53        864.65        15.91 o
   1   3   8       3140.54       3189.97        49.63 o
   2   3   8        530.88        488.01        12.02 o
   3   3   8          2.86          5.27         3.48 o
   4   3   8          1.94         -1.29         3.84 o
   5   3   8       4280.11       4244.42        77.83 o
   6   3   8        559.35        519.89        16.16 o
   7   3   8         40.06         44.95         7.10 o
   8   3   8        646.18        674.21        25.23 o
   9   3   8         34.56         27.61        12.65 o
  10   3   8          5.45         -2.04         7.67 o
  11   3   8        154.93        160.51        15.59 o
  12   3   8        323.92        380.51        26.83 o
  13   3   8        339.61        451.93        42.11 o
 -19   4   8         44.87         62.18        11.39 o
 -18   4   8         26.39         13.44         7.55 o
 -17   4   8         49.84         28.74         7.03 o
 -16   4   8         43.77         45.86         7.17 o
 -15   4   8        330.61        351.47        13.94 o
 -14   4   8         17.85         13.19         5.12 o
 -13   4   8         87.14         80.64         7.90 o
 -12   4   8        785.01        800.47        22.40 o
 -11   4   8          1.77          1.38         5.76 o
 -10   4   8         66.72         41.45         5.39 o
  -9   4   8         33.31         38.33         3.79 o
  -8   4   8        926.06        875.12        21.56 o
  -7   4   8        288.85        298.85        15.69 o
  -6   4   8         35.20         26.74         5.84 o
  -5   4   8        874.09        933.71        21.24 o
  -4   4   8       1487.54       1495.54        31.06 o
  -3   4   8        144.18        110.99         4.81 o
  -2   4   8        297.59        309.31         8.13 o
  -1   4   8         71.77         54.11         4.45 o
   0   4   8         46.32         51.45         4.11 o
   1   4   8        367.92        328.46         9.23 o
   2   4   8          0.59         -3.06         3.06 o
   3   4   8        703.56        657.86        17.82 o
   4   4   8        579.03        596.28        16.75 o
   5   4   8        505.73        478.40        15.21 o
   6   4   8         12.30         16.37         6.08 o
   7   4   8          0.00         -5.15         5.15 o
   8   4   8          0.10         -1.83         6.16 o
   9   4   8         37.80         29.12         8.80 o
  10   4   8         28.57         22.80         8.29 o
  11   4   8          0.14         -0.11         7.16 o
  12   4   8         76.82        105.75        13.54 o
  13   4   8          3.97         -0.35        14.28 o
 -18   5   8         33.41         25.46         8.45 o
 -17   5   8         59.00         63.19         8.96 o
 -16   5   8         22.45         13.56         7.63 o
 -15   5   8         11.66         -4.79         4.79 o
 -14   5   8        236.36        270.44        12.83 o
 -13   5   8         44.01         34.92         6.26 o
 -12   5   8       1694.93       1729.55        38.18 o
 -11   5   8        783.25        777.65        20.67 o
 -10   5   8          3.88         17.33         4.56 o
  -9   5   8        220.00        192.47         7.09 o
  -8   5   8         70.43         69.31         7.02 o
  -7   5   8       1397.94       1449.00        31.90 o
  -6   5   8        842.95        804.42        19.99 o
  -5   5   8        660.04        607.60        15.35 o
  -4   5   8          0.05          0.97         1.95 o
  -3   5   8         30.47         29.82         3.28 o
  -2   5   8          2.97          2.40         2.44 o
  -1   5   8       2149.70       2088.52        37.56 o
   0   5   8       1936.01       1867.52        34.41 o
   1   5   8       1241.97       1149.55        23.61 o
   2   5   8        757.70        720.35        17.89 o
   3   5   8        459.95        436.27        13.62 o
   4   5   8          0.03         -3.98         4.14 o
   5   5   8       1561.62       1592.54        48.29 o
   6   5   8       1824.29       1748.26        39.99 o
   7   5   8        363.56        424.75        19.93 o
   8   5   8         54.30         47.55         7.99 o
   9   5   8          3.04         -6.92         6.92 o
  10   5   8         38.87         33.16         9.52 o
  11   5   8         18.53         12.27         9.61 o
  12   5   8        265.25        289.25        26.33 o
 -18   6   8         21.59          0.46         9.66 o
 -17   6   8          7.69          8.19         7.34 o
 -16   6   8         17.66         25.17        10.53 o
 -15   6   8        167.19        167.07        13.66 o
 -14   6   8        355.29        381.59        17.78 o
 -13   6   8        171.42        197.82        12.24 o
 -12   6   8         76.96         56.43         7.71 o
 -11   6   8         60.94         53.92         9.02 o
 -10   6   8        297.40        286.97        10.80 o
  -9   6   8          1.63         -2.73         3.48 o
  -8   6   8          6.58         10.31         3.47 o
  -7   6   8          4.39          0.82         4.73 o
  -6   6   8        124.82        147.18         7.98 o
  -5   6   8         91.38         87.87         4.68 o
  -4   6   8        554.76        537.00        13.24 o
  -3   6   8       1614.20       1698.85        31.61 o
  -2   6   8        205.31        167.91         8.20 o
  -1   6   8        490.53        509.31        19.15 o
   0   6   8         98.26        105.98         7.60 o
   1   6   8        126.79        111.65         6.67 o
   2   6   8         33.12         25.72         5.94 o
   3   6   8         16.07         24.27         5.71 o
   4   6   8        279.80        258.56        12.64 o
   5   6   8         13.97          9.28         5.45 o
   6   6   8         73.51         89.91        10.35 o
   7   6   8         73.10         78.66         9.88 o
   8   6   8        494.74        523.35        20.76 o
   9   6   8        129.72        154.01        14.19 o
  10   6   8         66.20         64.97        13.67 o
  11   6   8         45.67         15.40        10.70 o
  12   6   8         64.34         26.56        21.60 o
 -17   7   8          0.08         -7.34         7.34 o
 -16   7   8         51.81         23.69         8.63 o
 -15   7   8        112.60        133.72        12.89 o
 -14   7   8         88.53         71.69        14.84 o
 -13   7   8          6.19         -0.02         6.25 o
 -12   7   8          9.37          2.81         6.07 o
 -11   7   8         16.36         15.22         6.03 o
 -10   7   8         84.31        108.99         9.09 o
  -9   7   8         79.52         61.83         8.74 o
  -8   7   8        105.78        126.32        10.82 o
  -7   7   8        198.67        190.68         9.79 o
  -6   7   8        406.30        425.32        15.30 o
  -5   7   8         12.82          8.18         5.12 o
  -4   7   8          0.25          1.73         3.85 o
  -3   7   8         26.80         21.72         5.34 o
  -2   7   8          5.08          8.35         4.79 o
  -1   7   8        407.51        420.29        16.06 o
   0   7   8        300.07        266.59        12.03 o
   1   7   8        414.63        369.83        12.99 o
   2   7   8        355.94        394.93        14.36 o
   3   7   8          0.70         -4.42         4.42 o
   4   7   8          0.70          1.45         5.20 o
   5   7   8         82.82         56.72         8.12 o
   6   7   8        359.04        428.83        20.37 o
   7   7   8         60.94         27.95         8.66 o
   8   7   8         25.12         41.43         8.31 o
   9   7   8         46.81         39.34         8.83 o
  10   7   8         32.54         30.72         8.87 o
  11   7   8         33.56         18.22        15.86 o
 -16   8   8          0.57         -7.76         7.76 o
 -15   8   8         14.61          5.18         8.21 o
 -14   8   8        112.49        142.46        14.93 o
 -13   8   8        121.51        150.68        13.42 o
 -12   8   8          8.21          7.22         9.23 o
 -11   8   8          0.03          4.01         5.77 o
 -10   8   8         16.22         16.29         6.33 o
  -9   8   8          0.02         -6.62         7.08 o
  -8   8   8          3.71          1.77         4.98 o
  -7   8   8         55.39         79.54         9.01 o
  -6   8   8          0.58         -4.26         4.26 o
  -5   8   8          0.44         -6.18         6.18 o
  -4   8   8         30.95         14.04         5.75 o
  -3   8   8       1030.51       1043.65        43.19 o
  -2   8   8        189.39        141.65        12.04 o
  -1   8   8          2.62         -0.93         6.36 o
   0   8   8         87.18         86.01        13.98 o
   1   8   8        152.87        140.28        13.65 o
   2   8   8         13.85          6.12         4.93 o
   3   8   8         29.71         25.20         6.20 o
   4   8   8          0.33         -4.56         4.56 o
   5   8   8          2.25          3.99         6.74 o
   6   8   8          9.64         -2.37         5.88 o
   7   8   8          0.52          7.56         6.34 o
   8   8   8        162.32        182.74        13.97 o
   9   8   8         56.27         44.26         9.91 o
  10   8   8         41.35         24.67        10.42 o
 -15   9   8         78.38         85.20        16.19 o
 -14   9   8         15.43         11.66        18.09 o
 -13   9   8         18.00         23.01         8.60 o
 -12   9   8         82.91         72.07        10.53 o
 -11   9   8          6.05         -1.56         9.62 o
 -10   9   8          4.54         13.11         6.33 o
  -9   9   8        407.67        431.39        22.19 o
  -8   9   8         56.98         77.10        14.28 o
  -7   9   8          0.10         -5.66         5.66 o
  -6   9   8        832.03        825.08        27.99 o
  -5   9   8         45.26         44.29         8.08 o
  -4   9   8         11.66          7.28         5.88 o
  -3   9   8          1.20         -5.42         5.42 o
  -2   9   8        134.57        116.26        19.76 o
  -1   9   8        161.25        198.78        15.45 o
   0   9   8         35.09         22.80         7.82 o
   1   9   8         62.25         53.65        10.02 o
   2   9   8        103.36         86.60        15.73 o
   3   9   8         59.22         48.84         8.91 o
   4   9   8         13.26          8.94         7.94 o
   5   9   8         28.76         15.72         6.82 o
   6   9   8        109.65         96.60        12.62 o
   7   9   8         75.55         82.94        10.85 o
   8   9   8         38.02         24.12        11.02 o
   9   9   8         78.41        122.10        14.20 o
 -14  10   8        229.14        228.17        25.85 o
 -13  10   8         56.50         80.92        18.04 o
 -12  10   8         15.74          2.99         8.63 o
 -11  10   8         13.04         11.60         7.48 o
 -10  10   8         10.56          7.05         7.18 o
  -9  10   8         56.19         51.29        12.53 o
  -8  10   8         27.29         44.18         9.79 o
  -7  10   8        247.40        247.56        15.62 o
  -6  10   8          4.73          4.98         6.49 o
  -5  10   8        295.90        292.21        17.73 o
  -4  10   8         85.80        100.73        17.51 o
  -3  10   8         27.18          9.78         7.48 o
  -2  10   8        173.55        210.94        16.39 o
  -1  10   8         10.88          2.98         7.26 o
   0  10   8          0.01         19.06         8.09 o
   1  10   8         86.53         70.08        11.59 o
   2  10   8          8.24         -0.10         7.31 o
   3  10   8         28.72         29.28         6.35 o
   4  10   8        101.59         86.13         9.83 o
   5  10   8         94.67         99.92        14.92 o
   6  10   8          0.77          7.92         7.30 o
   7  10   8         19.75         25.81        12.99 o
   8  10   8          2.30         -0.77        11.87 o
 -12  11   8         54.52         44.97        12.28 o
 -11  11   8          0.14          2.29         8.58 o
 -10  11   8          6.59         11.84         8.62 o
  -9  11   8         45.76         20.78        10.98 o
  -8  11   8         12.31          9.59         7.50 o
  -7  11   8         12.01         14.62         7.25 o
  -6  11   8         40.12         43.75         9.86 o
  -5  11   8          7.11         13.05         8.02 o
  -4  11   8          0.11         -2.73         6.20 o
  -3  11   8          0.22          2.19         7.26 o
  -2  11   8         13.93          5.43        13.44 o
  -1  11   8         81.00         75.27        11.70 o
   0  11   8         76.23         55.93        14.30 o
   1  11   8         77.40        100.05        13.82 o
   2  11   8          5.06          8.74         8.01 o
   3  11   8         48.36         42.89        13.29 o
   4  11   8         22.01         15.78         6.47 o
   5  11   8        142.21        143.75        12.98 o
   6  11   8         91.71         60.04        10.14 o
 -10  12   8          5.50         14.85         8.95 o
  -9  12   8          0.28         -9.77        13.33 o
  -8  12   8         27.55         26.27         8.45 o
  -7  12   8        183.56        210.75        16.58 o
  -6  12   8         70.95         72.49        12.33 o
  -5  12   8          6.60         18.86         8.40 o
  -4  12   8         19.80          8.82         7.68 o
  -3  12   8        182.24        212.56        18.80 o
  -2  12   8         81.95         54.06        11.71 o
  -1  12   8         48.65         63.36        14.63 o
   0  12   8         19.55         10.73         7.65 o
   1  12   8         32.62         19.08        10.42 o
   2  12   8         41.53         29.66        14.24 o
   3  12   8         11.83          1.77         8.55 o
   4  12   8        173.04        166.57        17.18 o
  -7  13   8          1.63          7.13        12.08 o
  -6  13   8         99.96         88.92        12.97 o
  -5  13   8        263.92        253.72        20.11 o
  -4  13   8         43.70         77.04        14.73 o
  -3  13   8         14.36         36.89        11.20 o
  -2  13   8         11.61         13.61         9.41 o
  -1  13   8        359.07        349.66        22.32 o
   0  13   8        502.00        510.08        27.60 o
   1  13   8        477.17        511.80        36.59 o
 -19   1   9          0.13         -6.25         6.25 o
 -18   1   9         31.73         20.48         6.66 o
 -17   1   9          0.18         -0.61         4.94 o
 -16   1   9         72.55         53.68         6.87 o
 -15   1   9         33.88         32.94         5.89 o
 -14   1   9         71.09         70.82         7.10 o
 -13   1   9         34.23         17.82         4.73 o
 -12   1   9         59.23         62.61         6.06 o
 -11   1   9         75.74         72.37         5.70 o
 -10   1   9        718.50        714.50        16.81 o
  -9   1   9        335.21        311.50        10.49 o
  -8   1   9        348.64        311.18         7.99 o
  -7   1   9        179.71        177.44         5.39 o
  -6   1   9        433.09        414.03         8.98 o
  -5   1   9         54.18         70.93         3.91 o
  -4   1   9        530.66        556.38        11.70 o
  -3   1   9        260.94        248.78         6.55 o
  -2   1   9       1042.20       1107.44        18.83 o
  -1   1   9        530.40        586.66        13.17 o
   0   1   9        116.53        100.64         5.27 o
   1   1   9         83.17        110.40         7.00 o
   2   1   9         46.76         78.03         6.06 o
   3   1   9        142.42        121.48         7.53 o
   4   1   9         56.45         69.93         7.35 o
   5   1   9        181.21        175.17        10.93 o
   6   1   9        617.79        649.87        24.40 o
   7   1   9         37.24         35.25        10.67 o
   8   1   9        149.11        125.19        13.07 o
   9   1   9        103.68         86.89        11.95 o
  10   1   9          0.49         16.64         9.48 o
  11   1   9        313.36        340.93        22.25 o
  12   1   9         61.82         38.92        14.70 o
  13   1   9        111.68        136.46        30.06 o
 -19   2   9          8.25         18.83         6.49 o
 -18   2   9          0.06          3.80         5.76 o
 -17   2   9         40.37         36.80         6.84 o
 -16   2   9         49.80         59.71         7.40 o
 -15   2   9         45.62         33.27         6.47 o
 -14   2   9        127.58        114.94         8.61 o
 -13   2   9        487.32        453.41        14.01 o
 -12   2   9          1.65         -3.45         3.45 o
 -11   2   9        101.30        116.42         7.08 o
 -10   2   9        173.16        154.21         7.51 o
  -9   2   9        370.74        400.17        10.25 o
  -8   2   9        213.34        194.05         6.13 o
  -7   2   9         54.86         49.42         3.34 o
  -6   2   9        526.55        527.55        17.46 o
  -5   2   9        272.67        323.15        13.24 o
  -4   2   9          1.23         -1.92         1.92 o
  -3   2   9       1225.84       1377.24        22.16 o
  -2   2   9       8019.35       8169.22       119.40 o
  -1   2   9          3.83         12.64         2.39 o
   0   2   9        199.18        181.73         7.21 o
   1   2   9        425.30        371.91        12.63 o
   2   2   9          0.00          5.04         3.18 o
   3   2   9        921.05        870.54        19.70 o
   4   2   9        138.44        129.12         8.20 o
   5   2   9        895.56        858.14        25.11 o
   6   2   9         14.74         17.88         6.74 o
   7   2   9        159.80        162.30        12.27 o
   8   2   9        408.70        437.06        21.04 o
   9   2   9        358.94        351.83        23.36 o
  10   2   9        251.11        289.22        32.05 o
  11   2   9        231.00        229.44        19.62 o
  12   2   9         40.31         40.69        12.10 o
 -19   3   9         19.72          7.26         8.26 o
 -18   3   9         15.25          1.99         5.95 o
 -17   3   9         41.41         34.32         6.84 o
 -16   3   9          3.62         -3.19         4.90 o
 -15   3   9        457.47        436.22        15.07 o
 -14   3   9        164.53        160.89         9.60 o
 -13   3   9         10.35         14.43         4.54 o
 -12   3   9        122.37        135.76         8.30 o
 -11   3   9        202.02        176.21         8.79 o
 -10   3   9        569.82        568.23        14.83 o
  -9   3   9       1350.07       1287.43        24.47 o
  -8   3   9        354.20        277.56         9.62 o
  -7   3   9         11.14          4.57         3.19 o
  -6   3   9        391.28        360.33        11.35 o
  -5   3   9        142.89        145.54         6.73 o
  -4   3   9       1264.09       1223.35        24.52 o
  -3   3   9         44.14         25.41         3.05 o
  -2   3   9         28.53         18.00         2.71 o
  -1   3   9         34.57         20.74         3.65 o
   0   3   9        589.97        569.35        14.40 o
   1   3   9         32.91         25.47         4.05 o
   2   3   9       2074.01       2061.15        37.94 o
   3   3   9       3122.73       3122.82        55.03 o
   4   3   9        944.99        866.87        21.56 o
   5   3   9         75.33         65.67         7.27 o
   6   3   9          5.41         -0.61         5.79 o
   7   3   9         13.80         19.69         6.20 o
   8   3   9         46.70         63.39        10.49 o
   9   3   9        213.91        224.21        16.71 o
  10   3   9        111.42        108.76        13.17 o
  11   3   9          1.99         10.12         8.07 o
  12   3   9          4.95         10.38         8.84 o
 -19   4   9         24.31         25.97         9.59 o
 -18   4   9         30.36         31.24         7.57 o
 -17   4   9          0.03          0.05         5.58 o
 -16   4   9          3.88         -0.14         4.84 o
 -15   4   9          7.26         -4.60         4.60 o
 -14   4   9         99.79         74.00         7.62 o
 -13   4   9          4.04          2.79         4.47 o
 -12   4   9        174.21        173.03         9.33 o
 -11   4   9         36.10         33.02         5.01 o
 -10   4   9          3.80          7.87         3.81 o
  -9   4   9         90.67         84.20         6.98 o
  -8   4   9          0.76          0.45         3.31 o
  -7   4   9        136.92        145.51         9.13 o
  -6   4   9        136.79        136.09         7.38 o
  -5   4   9        180.17        178.80         7.69 o
  -4   4   9        428.04        355.08        10.12 o
  -3   4   9         16.07         20.98         2.83 o
  -2   4   9         78.77         74.62         6.04 o
  -1   4   9        672.03        666.94        18.12 o
   0   4   9        287.36        295.06         8.19 o
   1   4   9       1003.34        968.46        20.51 o
   2   4   9       1168.10       1114.81        23.41 o
   3   4   9        100.34        116.35         7.86 o
   4   4   9          3.67          2.16         4.54 o
   5   4   9         70.72         72.33         7.96 o
   6   4   9         22.22         21.77         6.27 o
   7   4   9        162.65        153.54        12.24 o
   8   4   9        156.85        167.04        14.66 o
   9   4   9         26.61         22.59         8.67 o
  10   4   9         35.64         25.00         8.35 o
  11   4   9         11.86         34.64        10.72 o
  12   4   9          3.54         -7.96         7.96 o
 -18   5   9         49.29         40.76         9.12 o
 -17   5   9        106.76         98.16        11.81 o
 -16   5   9        177.26        185.01        11.75 o
 -15   5   9        264.64        241.60        11.94 o
 -14   5   9         25.55         15.30         5.64 o
 -13   5   9        117.21        131.42         9.49 o
 -12   5   9        220.08        243.37        11.31 o
 -11   5   9        906.71        909.15        22.94 o
 -10   5   9        402.23        434.36        13.04 o
  -9   5   9        459.04        479.47        15.49 o
  -8   5   9        397.36        379.38        13.22 o
  -7   5   9          0.31         -2.12         4.04 o
  -6   5   9          0.06         -3.43         3.49 o
  -5   5   9        947.05       1001.21        23.78 o
  -4   5   9       4218.36       4197.60        69.42 o
  -3   5   9        556.75        532.49        15.31 o
  -2   5   9       1020.20        956.14        22.55 o
  -1   5   9         24.87         16.55         4.34 o
   0   5   9          1.38          0.74         3.67 o
   1   5   9        701.71        672.25        16.03 o
   2   5   9        823.61        803.33        23.88 o
   3   5   9       1060.93       1063.37        24.87 o
   4   5   9         60.66         40.08         6.67 o
   5   5   9        347.30        404.45        15.43 o
   6   5   9         18.01         21.79         6.73 o
   7   5   9        205.19        187.42        12.85 o
   8   5   9         33.83         41.26         9.70 o
   9   5   9        102.20         89.58        13.49 o
  10   5   9        258.68        260.28        31.99 o
  11   5   9          3.67          4.59         8.49 o
 -18   6   9          0.28         -7.05         9.51 o
 -17   6   9        130.78        119.04        16.70 o
 -16   6   9         18.70         10.42         6.91 o
 -15   6   9          6.23         25.34         7.43 o
 -14   6   9         10.81         13.73         6.34 o
 -13   6   9        537.39        493.30        18.04 o
 -12   6   9        499.34        481.96        16.10 o
 -11   6   9         15.17         23.08         5.19 o
 -10   6   9          2.11          5.00         3.61 o
  -9   6   9        154.15        167.42        10.25 o
  -8   6   9        555.66        528.04        16.55 o
  -7   6   9        245.98        219.32        10.09 o
  -6   6   9        607.41        653.32        19.28 o
  -5   6   9       2257.17       2284.74        42.27 o
  -4   6   9        181.84        212.03         8.04 o
  -3   6   9         10.50         15.08         3.97 o
  -2   6   9          0.03          0.12         3.58 o
  -1   6   9          0.06         -0.56         4.39 o
   0   6   9        631.06        576.31        18.26 o
   1   6   9        745.84        720.45        21.55 o
   2   6   9       1871.47       1709.42        41.07 o
   3   6   9        839.67        896.07        27.14 o
   4   6   9         37.95         39.34         6.71 o
   5   6   9        245.01        247.30        13.21 o
   6   6   9         17.27         10.22         6.82 o
   7   6   9        338.07        364.79        18.32 o
   8   6   9         67.99         74.11        10.13 o
   9   6   9         67.15         45.08        10.72 o
  10   6   9          9.76          4.48         8.58 o
  11   6   9         39.25         53.51        12.15 o
 -17   7   9         67.84         57.57        10.58 o
 -16   7   9        143.77        157.13        15.21 o
 -15   7   9        105.27         94.69        13.17 o
 -14   7   9        312.75        361.87        17.34 o
 -13   7   9         75.39         49.94         8.22 o
 -12   7   9         29.85         41.82         7.75 o
 -11   7   9        283.52        324.58        18.06 o
 -10   7   9         46.36         36.73         5.95 o
  -9   7   9          2.30          0.13         3.76 o
  -8   7   9          3.57          3.74         3.74 o
  -7   7   9        191.56        159.59         9.27 o
  -6   7   9         62.38         81.72         7.75 o
  -5   7   9        191.28        163.43        10.47 o
  -4   7   9        650.42        668.31        21.23 o
  -3   7   9        628.58        549.32        18.66 o
  -2   7   9        201.19        224.10        11.73 o
  -1   7   9        657.58        653.47        23.34 o
   0   7   9         14.34          1.37         5.02 o
   1   7   9        452.38        478.28        26.63 o
   2   7   9         77.26         75.69         7.97 o
   3   7   9         59.11         73.62         7.96 o
   4   7   9         13.62         -2.18         5.21 o
   5   7   9         40.76         17.86         6.43 o
   6   7   9          4.35          2.83         6.37 o
   7   7   9          4.41          2.08         6.41 o
   8   7   9         23.75         30.87        11.21 o
   9   7   9         73.70         92.79        18.69 o
  10   7   9          2.83          1.12         8.97 o
 -16   8   9          4.63          1.06         9.30 o
 -15   8   9         26.79         22.51         8.52 o
 -14   8   9         84.20         83.44        11.73 o
 -13   8   9        184.15        191.85        14.55 o
 -12   8   9        987.28       1013.16        33.92 o
 -11   8   9        428.11        412.04        17.60 o
 -10   8   9          6.72          7.79         5.70 o
  -9   8   9         18.63         14.00         5.75 o
  -8   8   9        435.60        477.27        17.89 o
  -7   8   9       1091.06       1174.40        35.14 o
  -6   8   9       2326.15       2337.01        60.98 o
  -5   8   9       1212.37       1278.77        41.83 o
  -4   8   9        110.09        131.52        11.14 o
  -3   8   9         42.42         26.33         6.98 o
  -2   8   9       1642.37       1573.27        96.30 o
  -1   8   9       1445.56       1525.62        49.19 o
   0   8   9        451.93        489.56        23.19 o
   1   8   9       1069.41       1067.57        38.67 o
   2   8   9         97.41         83.99         7.79 o
   3   8   9        108.37         80.24         9.09 o
   4   8   9        320.88        333.79        20.77 o
   5   8   9         25.58         34.41         8.92 o
   6   8   9        318.55        304.10        15.37 o
   7   8   9        386.30        426.11        21.46 o
   8   8   9         78.31         74.80        10.25 o
   9   8   9         20.74          9.38         7.63 o
 -15   9   9         69.51         62.81        11.61 o
 -14   9   9        128.34        120.02        13.92 o
 -13   9   9          8.96          6.31         8.38 o
 -12   9   9         82.28         75.93        10.15 o
 -11   9   9         34.28         16.53         7.09 o
 -10   9   9          3.11          7.86         5.86 o
  -9   9   9         92.10        127.20        11.47 o
  -8   9   9         37.94         42.25         7.36 o
  -7   9   9          0.40          4.12         5.51 o
  -6   9   9        251.58        281.50        19.60 o
  -5   9   9        109.20        149.20        12.31 o
  -4   9   9        662.81        723.37        41.67 o
  -3   9   9         99.94        107.37        12.70 o
  -2   9   9          0.15         -0.88         6.06 o
  -1   9   9         75.85         50.93        10.46 o
   0   9   9         26.37         27.18         8.96 o
   1   9   9          0.90         -1.47         6.94 o
   2   9   9         74.75         64.40        11.28 o
   3   9   9        295.94        281.64        16.99 o
   4   9   9        111.30        116.07        12.70 o
   5   9   9        203.56        182.63        13.59 o
   6   9   9         69.30         51.96         9.30 o
   7   9   9         58.97         79.48        15.45 o
   8   9   9          8.61          8.07        14.64 o
 -14  10   9          1.74         11.88        10.61 o
 -13  10   9         13.72         16.28         8.96 o
 -12  10   9        262.26        277.86        19.89 o
 -11  10   9         75.21         67.05         9.58 o
 -10  10   9         62.40         56.67        10.20 o
  -9  10   9          2.76         -5.57         5.57 o
  -8  10   9        300.48        298.50        25.43 o
  -7  10   9         30.11         27.13         8.88 o
  -6  10   9         53.96         54.55        10.62 o
  -5  10   9        626.72        739.67        30.11 o
  -4  10   9         48.12         63.50        10.26 o
  -3  10   9          4.54         -1.77        11.50 o
  -2  10   9         31.93         28.33         9.39 o
  -1  10   9         92.78        104.55        13.26 o
   0  10   9        492.15        508.82        25.42 o
   1  10   9        370.43        316.72        37.43 o
   2  10   9        246.17        261.65        23.99 o
   3  10   9         42.64         48.26        15.81 o
   4  10   9         18.80         31.26         7.15 o
   5  10   9          6.13          4.53         6.68 o
   6  10   9        209.15        184.89        15.41 o
   7  10   9        380.31        418.24        24.98 o
 -12  11   9          0.82         -7.59         7.59 o
 -11  11   9        232.16        232.34        25.84 o
 -10  11   9        452.88        448.26        22.56 o
  -9  11   9        256.73        261.74        25.71 o
  -8  11   9        111.91        119.55        14.20 o
  -7  11   9          5.42          4.16         7.56 o
  -6  11   9        182.60        165.97        22.85 o
  -5  11   9        565.48        629.95        28.20 o
  -4  11   9        578.78        594.54        29.03 o
  -3  11   9        747.76        752.62        31.90 o
  -2  11   9        194.57        209.83        16.91 o
  -1  11   9         79.58         86.15        12.72 o
   0  11   9         25.37         23.47         9.29 o
   1  11   9        154.41        133.73        23.43 o
   2  11   9        505.38        498.95        26.93 o
   3  11   9        410.33        403.33        35.35 o
   4  11   9          9.16          5.14         9.56 o
   5  11   9         61.64         56.15        15.02 o
 -10  12   9          6.16         -8.70         8.70 o
  -9  12   9          9.85          7.41         8.31 o
  -8  12   9          3.81        -10.49        10.49 o
  -7  12   9          6.12          3.32         8.80 o
  -6  12   9         11.46         -6.89         6.89 o
  -5  12   9          0.42         19.31         8.44 o
  -4  12   9          0.87         -0.61         6.87 o
  -3  12   9         30.70         19.15        11.50 o
  -2  12   9          1.53          4.77         8.13 o
  -1  12   9          1.87          2.42         7.95 o
   0  12   9         20.17         23.21         9.44 o
   1  12   9         72.93         42.09        11.63 o
   2  12   9        160.63        202.59        18.56 o
   3  12   9          8.17         10.54        10.41 o
  -6  13   9         40.53         97.30        20.94 o
  -5  13   9         13.17         16.59         8.88 o
  -4  13   9         50.57         76.62        12.97 o
  -3  13   9         48.81         35.97        10.57 o
  -2  13   9        224.20        269.12        25.58 o
  -1  13   9        125.01        116.49        28.87 o
 -19   0  10         49.56         56.88        14.87 o
 -18   0  10         80.85         61.61        14.43 o
 -17   0  10         19.34         -3.60        13.52 o
 -16   0  10        581.76        527.22        36.60 o
 -15   0  10       3448.71       3348.73       110.28 o
 -14   0  10        205.33        160.51        16.97 o
 -13   0  10         54.09         71.05        11.82 o
 -12   0  10        505.93        523.58        25.70 o
 -11   0  10        120.42        103.90        24.14 o
 -10   0  10         31.33         40.25         8.65 o
  -9   0  10       2896.15       2591.80        82.68 o
  -8   0  10       2427.58       2292.26        73.47 o
  -7   0  10         88.22         74.56         9.16 o
  -6   0  10        161.90        171.98        11.61 o
  -5   0  10       5474.71       5509.17       127.67 o
  -4   0  10      14472.56      14958.32       283.90 o
  -3   0  10       7373.38       7646.78       159.50 o
  -2   0  10       2768.94       2631.58        58.01 o
  -1   0  10        415.26        434.74        15.26 o
   0   0  10          2.48          1.12         3.92 o
   1   0  10          3.52          1.95         5.62 o
   2   0  10         41.05         49.68         8.40 o
   3   0  10       1201.69       1186.18        39.45 o
   4   0  10        189.76        157.12        13.87 o
   5   0  10         26.97         24.73        11.07 o
   6   0  10          2.85          2.17        11.93 o
   7   0  10          0.45          8.20        10.95 o
   8   0  10        873.98        814.03        41.41 o
   9   0  10       1044.08       1069.56        54.73 o
  10   0  10        159.14        165.83        22.38 o
  11   0  10         16.97         33.43        20.77 o
  12   0  10         16.79         44.43        25.14 o
 -19   1  10         26.11         34.27         8.93 o
 -18   1  10         16.55          8.35        10.39 o
 -17   1  10         25.44         22.65         5.18 o
 -16   1  10          1.30          8.54         5.38 o
 -15   1  10          4.39         10.42         4.37 o
 -14   1  10        417.58        407.56        14.34 o
 -13   1  10        226.43        220.46        10.01 o
 -12   1  10         29.39         26.38         4.59 o
 -11   1  10         14.12          6.91         3.64 o
 -10   1  10         18.22         27.73         3.55 o
  -9   1  10         99.98         95.34         5.25 o
  -8   1  10         22.38         19.79         3.12 o
  -7   1  10        897.90        850.93        20.78 o
  -6   1  10          0.38          3.51         2.16 o
  -5   1  10        966.80       1010.04        17.88 o
  -4   1  10       1289.00       1251.32        22.85 o
  -3   1  10         97.44        130.68         5.56 o
  -2   1  10       1874.33       1820.34        30.63 o
  -1   1  10        121.50        117.75         5.52 o
   0   1  10        420.82        394.39        11.22 o
   1   1  10        175.58        193.19         7.99 o
   2   1  10         23.69         30.97         5.18 o
   3   1  10        176.27        181.42         9.88 o
   4   1  10        403.18        394.36        14.63 o
   5   1  10          2.25         -4.73         4.73 o
   6   1  10          0.72          7.72         6.31 o
   7   1  10        124.40        116.32        12.36 o
   8   1  10        102.42         90.54        12.05 o
   9   1  10          0.37          9.20         8.76 o
  10   1  10         79.68         70.56        12.58 o
  11   1  10          4.04          8.02        10.29 o
  12   1  10          0.01        -11.76        11.76 o
 -19   2  10         15.52          6.77         5.99 o
 -18   2  10          0.25          0.16         5.51 o
 -17   2  10          2.64          2.35         5.07 o
 -16   2  10        594.39        570.78        18.33 o
 -15   2  10        786.97        806.55        22.37 o
 -14   2  10         16.69         17.13         5.18 o
 -13   2  10          0.01         -3.75         3.75 o
 -12   2  10          0.09         -0.21         3.65 o
 -11   2  10        603.08        616.51        16.79 o
 -10   2  10        278.60        257.35         9.18 o
  -9   2  10        168.80        153.97         6.96 o
  -8   2  10        784.75        770.87        17.15 o
  -7   2  10        189.96        162.74         5.87 o
  -6   2  10         65.56         75.78         4.54 o
  -5   2  10        544.78        515.58        11.35 o
  -4   2  10        680.83        621.55        13.08 o
  -3   2  10       1400.12       1354.37        26.99 o
  -2   2  10        339.15        346.71        12.27 o
  -1   2  10        936.04        910.61        19.09 o
   0   2  10        524.85        500.86        13.17 o
   1   2  10         80.37         68.30         5.88 o
   2   2  10        169.56        154.80         8.27 o
   3   2  10        236.73        240.11        10.98 o
   4   2  10        464.17        433.65        16.26 o
   5   2  10        206.94        220.07        12.77 o
   6   2  10         50.17         55.74         8.65 o
   7   2  10         96.83         82.08        11.25 o
   8   2  10         31.31         27.28         8.69 o
   9   2  10         17.16         33.47        10.11 o
  10   2  10         24.97         29.48        10.76 o
  11   2  10         18.68          9.63        10.80 o
  12   2  10          2.18        -13.45        13.45 o
 -19   3  10         57.41         54.21         8.47 o
 -18   3  10         69.55         48.02         8.01 o
 -17   3  10          1.55         -4.80         4.80 o
 -16   3  10          2.81         -0.15         4.44 o
 -15   3  10         67.59         60.24         7.34 o
 -14   3  10        263.50        264.56        13.04 o
 -13   3  10       1052.31       1020.79        25.39 o
 -12   3  10        339.65        319.23        11.31 o
 -11   3  10         86.08         85.26         6.56 o
 -10   3  10         72.89         65.42         6.40 o
  -9   3  10        422.77        408.28        10.10 o
  -8   3  10        506.35        456.47        17.19 o
  -7   3  10       2886.52       2881.98        62.25 o
  -6   3  10       2349.20       2130.28        39.96 o
  -5   3  10        196.68        178.74         6.00 o
  -4   3  10        209.06        190.62         7.23 o
  -3   3  10        713.70        586.82        14.62 o
  -2   3  10        316.18        260.02        11.18 o
  -1   3  10        527.52        532.02        15.94 o
   0   3  10       2752.54       2601.18        48.21 o
   1   3  10        108.86         99.63         6.82 o
   2   3  10          1.96          1.51         4.00 o
   3   3  10         71.85         62.01         6.55 o
   4   3  10       1219.55       1184.78        29.22 o
   5   3  10         13.02         -2.24         5.92 o
   6   3  10         10.65         18.24         6.62 o
   7   3  10         50.27         59.95         9.92 o
   8   3  10         67.11         94.21        13.80 o
   9   3  10          7.94          0.03         8.49 o
  10   3  10        304.91        300.56        24.30 o
  11   3  10        292.92        351.15        23.31 o
 -19   4  10         33.92         40.14        12.18 o
 -18   4  10         27.73         13.06         6.82 o
 -17   4  10         15.22         18.84         6.46 o
 -16   4  10         14.54          2.18         5.47 o
 -15   4  10          0.06          0.38         5.02 o
 -14   4  10         46.94         43.89         7.50 o
 -13   4  10         11.85          1.74         4.90 o
 -12   4  10        727.59        736.98        19.09 o
 -11   4  10        155.71        157.53         8.29 o
 -10   4  10        594.14        543.86        13.99 o
  -9   4  10        493.17        494.08        14.53 o
  -8   4  10       1008.85        972.29        23.02 o
  -7   4  10        692.99        707.12        17.56 o
  -6   4  10        279.55        260.29         9.59 o
  -5   4  10        695.29        644.60        15.43 o
  -4   4  10          3.04          6.98         2.50 o
  -3   4  10         47.06         40.43         5.05 o
  -2   4  10        129.46        126.97         8.18 o
  -1   4  10       1870.06       1751.20        40.06 o
   0   4  10        695.00        644.83        18.59 o
   1   4  10        105.06        102.17         7.06 o
   2   4  10          0.24          7.18         4.50 o
   3   4  10        803.14        759.03        20.89 o
   4   4  10       1046.94       1074.03        27.50 o
   5   4  10         71.41         67.68         8.23 o
   6   4  10        812.58        819.97        28.05 o
   7   4  10        516.33        530.32        24.78 o
   8   4  10          5.44         21.17         9.38 o
   9   4  10          0.12         -0.47         9.80 o
  10   4  10         97.69         87.07        14.04 o
  11   4  10         58.58         83.57        15.03 o
 -18   5  10         19.82         22.30         8.94 o
 -17   5  10         32.51         41.44         7.37 o
 -16   5  10         26.82         13.95         7.43 o
 -15   5  10          0.17          7.14         5.47 o
 -14   5  10          6.13          1.85         4.69 o
 -13   5  10         47.73         48.47         6.64 o
 -12   5  10        657.15        620.98        17.51 o
 -11   5  10         47.52         52.96         5.79 o
 -10   5  10         20.47         19.26         5.62 o
  -9   5  10        201.14        198.26         9.64 o
  -8   5  10        868.46        868.95        21.25 o
  -7   5  10       1697.15       1614.97        33.31 o
  -6   5  10         55.74         63.79         6.25 o
  -5   5  10        260.61        220.74         7.23 o
  -4   5  10        537.93        558.32        17.48 o
  -3   5  10        459.35        426.82        13.33 o
  -2   5  10         22.00         22.31         5.90 o
  -1   5  10         98.21        108.79        10.64 o
   0   5  10        554.19        462.07        20.16 o
   1   5  10        499.88        503.17        16.96 o
   2   5  10        163.27        158.35        10.01 o
   3   5  10        272.52        267.02        12.09 o
   4   5  10        190.57        188.19        10.79 o
   5   5  10          2.04          0.77         5.48 o
   6   5  10        107.66         89.56        10.43 o
   7   5  10         50.26         47.63         8.90 o
   8   5  10        173.41        199.17        25.79 o
   9   5  10         15.98         11.07        12.78 o
  10   5  10         47.24         47.57        11.44 o
  11   5  10        112.05         74.68        37.34 o
 -18   6  10          2.96        -15.43        15.43 o
 -17   6  10         58.33         69.15        10.65 o
 -16   6  10         49.55         37.23         7.71 o
 -15   6  10         64.17         91.23         9.70 o
 -14   6  10          0.25         -4.90         4.90 o
 -13   6  10        101.18         73.33        12.21 o
 -12   6  10        138.39        149.80         9.64 o
 -11   6  10         15.92         13.03         4.42 o
 -10   6  10         90.30         95.05         8.62 o
  -9   6  10        124.17        107.25         8.72 o
  -8   6  10          1.77          2.50         5.24 o
  -7   6  10         54.08         37.74         6.10 o
  -6   6  10        266.87        253.94        11.19 o
  -5   6  10       2198.21       2120.27        43.63 o
  -4   6  10        131.10        105.66         9.24 o
  -3   6  10         78.82         72.63         6.66 o
  -2   6  10        433.86        467.23        15.84 o
  -1   6  10        154.20        156.84        10.85 o
   0   6  10         12.77         13.39         5.31 o
   1   6  10        234.10        237.96        13.36 o
   2   6  10        805.77        808.49        26.38 o
   3   6  10          9.67         11.44         7.11 o
   4   6  10         14.27         14.83         6.03 o
   5   6  10          0.36          6.95         6.08 o
   6   6  10        509.52        507.91        20.05 o
   7   6  10        594.33        662.98        25.91 o
   8   6  10        183.65        216.44        17.78 o
   9   6  10        169.64        232.25        19.83 o
  10   6  10         40.17         49.29        13.54 o
 -17   7  10          0.51         -2.29         6.68 o
 -16   7  10          0.20         -6.15         6.15 o
 -15   7  10          0.15         -0.20         9.13 o
 -14   7  10         20.77         10.68         6.52 o
 -13   7  10          1.72          3.07         5.79 o
 -12   7  10         32.70         28.73         7.16 o
 -11   7  10         86.67         91.69        10.05 o
 -10   7  10        408.75        412.43        15.08 o
  -9   7  10        217.49        188.40        13.30 o
  -8   7  10         11.24         -0.85         5.27 o
  -7   7  10         34.17         62.82        10.97 o
  -6   7  10          1.52          2.56         6.75 o
  -5   7  10        378.58        391.43        17.96 o
  -4   7  10        696.95        726.40        24.63 o
  -3   7  10        568.00        547.63        20.98 o
  -2   7  10         16.05         10.66         7.84 o
  -1   7  10         54.50         63.34         8.20 o
   0   7  10          0.05          0.35         6.55 o
   1   7  10        431.88        499.05        19.92 o
   2   7  10        334.66        340.49        14.52 o
   3   7  10        152.66        151.72        16.10 o
   4   7  10        154.55        170.64        13.01 o
   5   7  10          0.01          8.36         6.32 o
   6   7  10          0.95         -3.70         7.10 o
   7   7  10         65.04         48.74         8.22 o
   8   7  10        187.36        175.42        31.28 o
   9   7  10         75.42         46.27        10.78 o
 -16   8  10          0.25         -4.52         7.48 o
 -15   8  10          3.40          9.39         8.26 o
 -14   8  10          4.71         10.76         6.99 o
 -13   8  10        124.81        125.64        12.31 o
 -12   8  10          7.25          4.45         6.10 o
 -11   8  10         49.74         31.02         6.90 o
 -10   8  10         21.95         15.93         5.61 o
  -9   8  10         52.09         48.83         6.65 o
  -8   8  10        163.48        191.78        11.07 o
  -7   8  10        274.63        224.46        15.15 o
  -6   8  10          0.24          6.06         5.25 o
  -5   8  10         23.80         21.49         6.62 o
  -4   8  10         44.51         76.62        10.09 o
  -3   8  10        103.16        126.95        16.10 o
  -2   8  10        176.17        177.22        13.08 o
  -1   8  10         67.49         69.29        12.07 o
   0   8  10        138.77        130.23        13.78 o
   1   8  10         46.54         46.92        12.36 o
   2   8  10        292.22        287.54        23.44 o
   3   8  10          0.51         -0.46         4.95 o
   4   8  10          0.05         -4.87         4.87 o
   5   8  10          3.87         -5.72         7.01 o
   6   8  10          7.22          9.96         8.02 o
   7   8  10         29.22         28.95         9.86 o
   8   8  10         91.09        137.36        33.45 o
 -15   9  10          4.37          3.27         9.74 o
 -14   9  10         76.57         85.50        13.11 o
 -13   9  10         57.56         33.19         9.08 o
 -12   9  10         51.63         50.65         9.57 o
 -11   9  10          7.00          7.39         6.09 o
 -10   9  10         18.12         24.01        10.49 o
  -9   9  10        261.79        274.37        19.68 o
  -8   9  10        249.20        286.54        20.14 o
  -7   9  10         14.03         11.54         6.29 o
  -6   9  10         34.04         44.08         8.65 o
  -5   9  10          4.85         27.95         7.28 o
  -4   9  10         43.36         66.63        12.77 o
  -3   9  10          4.69         -6.02         7.77 o
  -2   9  10          1.99         -2.60         6.99 o
  -1   9  10        140.19        179.26        26.88 o
   0   9  10         86.27         80.54        12.09 o
   1   9  10         37.40         39.20         9.48 o
   2   9  10        138.89        155.19        18.40 o
   3   9  10        616.23        634.84        42.75 o
   4   9  10        496.46        560.96        27.82 o
   5   9  10         39.44         30.39         8.26 o
   6   9  10         72.64         79.98        12.86 o
   7   9  10         18.66         15.21        12.93 o
 -13  10  10          0.44         12.13         8.31 o
 -12  10  10         12.35         13.11         6.80 o
 -11  10  10         12.65         17.11         6.42 o
 -10  10  10          0.12          5.82         8.47 o
  -9  10  10         12.76         17.53         6.54 o
  -8  10  10          3.33         -5.58         5.58 o
  -7  10  10         13.20          5.85        13.06 o
  -6  10  10        231.25        266.19        25.71 o
  -5  10  10        259.46        290.43        19.83 o
  -4  10  10         70.39         79.95        13.09 o
  -3  10  10          1.85          2.06        10.80 o
  -2  10  10        149.34        169.91        16.12 o
  -1  10  10         83.32         90.02        19.83 o
   0  10  10         24.77         33.20         9.46 o
   1  10  10         31.69         24.28         9.69 o
   2  10  10        127.81        136.72        16.13 o
   3  10  10        120.49        116.02        15.03 o
   4  10  10         38.92         42.97        11.39 o
   5  10  10        110.36        103.77        11.53 o
   6  10  10         47.38         33.78         8.16 o
 -12  11  10          9.06         -0.29         7.50 o
 -11  11  10          0.50          1.83         8.00 o
 -10  11  10         22.78         42.71        17.65 o
  -9  11  10         14.18         12.90         8.00 o
  -8  11  10         47.81         46.96        10.23 o
  -7  11  10          3.51         10.71        12.96 o
  -6  11  10          7.27          8.81         7.96 o
  -5  11  10        259.54        257.40        33.67 o
  -4  11  10        231.63        261.49        19.60 o
  -3  11  10          4.48         24.45         9.35 o
  -2  11  10         44.59         36.89         9.47 o
  -1  11  10         15.42         29.44         9.41 o
   0  11  10         39.71         38.08        10.81 o
   1  11  10         55.33         50.37        12.02 o
   2  11  10        162.56        187.96        22.63 o
   3  11  10         79.37         75.22        13.92 o
   4  11  10          0.04         10.08        11.50 o
  -9  12  10         34.24         50.32        11.52 o
  -8  12  10        207.35        155.97        16.60 o
  -7  12  10        257.33        270.05        22.72 o
  -6  12  10        137.02         95.26        28.08 o
  -5  12  10         47.65         43.86        10.59 o
  -4  12  10          7.13          0.50         8.48 o
  -3  12  10          4.26          3.95         9.05 o
  -2  12  10         24.89         11.74         8.24 o
  -1  12  10         74.51         81.97        15.74 o
   0  12  10        303.34        350.46        48.29 o
   1  12  10        205.90        205.28        18.83 o
 -19   1  11        145.30        119.55        13.48 o
 -18   1  11        221.70        230.84        17.54 o
 -17   1  11         29.09         28.97        10.76 o
 -16   1  11          0.26         -0.14         5.73 o
 -15   1  11         14.46         21.86         7.41 o
 -14   1  11        154.91        136.37        11.32 o
 -13   1  11         94.04        109.96         9.77 o
 -12   1  11        378.85        391.00        15.43 o
 -11   1  11         70.14         74.11         7.77 o
 -10   1  11         24.95         24.03         5.30 o
  -9   1  11        257.26        246.87        11.01 o
  -8   1  11       1022.71       1045.84        27.00 o
  -7   1  11       1142.07       1089.96        23.44 o
  -6   1  11       1898.29       1831.97        34.73 o
  -5   1  11        542.92        473.97        11.85 o
  -4   1  11         10.35          6.96         3.11 o
  -3   1  11        469.39        575.46        13.11 o
  -2   1  11       1241.24       1168.15        22.43 o
  -1   1  11        859.99        833.11        18.74 o
   0   1  11        745.14        730.74        17.42 o
   1   1  11        421.75        400.29        14.79 o
   2   1  11        642.64        627.48        17.97 o
   3   1  11         50.16         49.20         6.73 o
   4   1  11        464.25        497.96        16.97 o
   5   1  11        890.53        915.74        27.18 o
   6   1  11        933.28        960.93        28.80 o
   7   1  11        247.47        257.63        16.56 o
   8   1  11         59.02         61.23        10.09 o
   9   1  11          8.19         -1.75         9.24 o
  10   1  11         40.43         55.85        14.09 o
  11   1  11        137.02        133.62        20.83 o
 -19   2  11          0.03         -4.98         4.98 o
 -18   2  11         46.52         42.14         7.88 o
 -17   2  11          0.70          0.88         4.69 o
 -16   2  11          9.17         28.61         5.69 o
 -15   2  11          9.37          2.97         4.87 o
 -14   2  11         13.87         15.81         4.87 o
 -13   2  11          7.37          4.88         4.06 o
 -12   2  11        133.42        119.67         7.85 o
 -11   2  11        242.80        242.31        10.46 o
 -10   2  11        727.49        640.36        16.83 o
  -9   2  11        546.59        544.26        17.19 o
  -8   2  11        463.66        412.44        12.97 o
  -7   2  11        181.20        198.06         7.91 o
  -6   2  11        280.32        269.08         9.91 o
  -5   2  11         36.31         30.74         4.00 o
  -4   2  11         24.15         39.18         4.35 o
  -3   2  11        699.16        615.62        17.69 o
  -2   2  11         13.58          9.13         4.17 o
  -1   2  11        227.12        191.25         8.25 o
   0   2  11        264.22        282.25         9.87 o
   1   2  11        871.08        922.12        21.24 o
   2   2  11        615.74        581.17        17.25 o
   3   2  11       1372.99       1438.12        33.25 o
   4   2  11          0.08         -1.33         4.94 o
   5   2  11          3.11          8.26         6.26 o
   6   2  11        150.00         99.85        10.61 o
   7   2  11         32.24         39.30         9.43 o
   8   2  11         82.02         94.50        12.83 o
   9   2  11        119.45        105.32        15.02 o
  10   2  11        113.96        125.22        21.28 o
  11   2  11         51.29         31.58        12.24 o
 -19   3  11          3.89          5.60         5.77 o
 -18   3  11          2.60         -2.09         5.77 o
 -17   3  11         15.59         15.43         5.58 o
 -16   3  11          3.40          5.13         5.05 o
 -15   3  11        430.16        423.06        15.15 o
 -14   3  11        361.14        364.33        13.80 o
 -13   3  11          5.28          5.06         4.36 o
 -12   3  11         89.42         61.44         6.46 o
 -11   3  11         52.74         35.50         5.22 o
 -10   3  11          8.59          6.00         3.56 o
  -9   3  11          0.04         -1.23         2.76 o
  -8   3  11         98.07         90.31         4.72 o
  -7   3  11         71.39         67.71         4.26 o
  -6   3  11          3.23          7.70         2.72 o
  -5   3  11         53.49         50.77         4.73 o
  -4   3  11         29.25         17.68         3.73 o
  -3   3  11       1052.02       1063.50        24.52 o
  -2   3  11       1137.79       1185.86        28.75 o
  -1   3  11        792.67        715.65        22.72 o
   0   3  11        957.72        935.44        22.57 o
   1   3  11        196.98        165.01        10.04 o
   2   3  11         20.11         17.65         4.86 o
   3   3  11        188.24        177.05        10.53 o
   4   3  11        103.81         99.64         9.72 o
   5   3  11        154.13        144.16        11.70 o
   6   3  11          6.54         11.04         6.96 o
   7   3  11         13.61          3.32         6.73 o
   8   3  11         96.04         77.43        12.69 o
   9   3  11         74.90         36.31        12.23 o
  10   3  11          8.15          6.25         8.73 o
  11   3  11         40.47         17.92        25.89 o
 -19   4  11          0.42        -10.41        10.41 o
 -18   4  11          4.99          2.39         5.71 o
 -17   4  11         18.14         22.79         6.89 o
 -16   4  11          6.13          7.98         7.43 o
 -15   4  11        274.73        264.24        12.41 o
 -14   4  11        450.54        458.90        15.92 o
 -13   4  11         15.98          9.38         4.81 o
 -12   4  11        107.03        110.36         8.03 o
 -11   4  11        960.81        876.34        20.97 o
 -10   4  11       1683.69       1639.80        31.86 o
  -9   4  11        588.27        563.07        16.31 o
  -8   4  11        101.18        118.15         8.11 o
  -7   4  11          9.34          8.39         4.07 o
  -6   4  11         27.88         25.72         3.21 o
  -5   4  11         75.41         79.44         5.44 o
  -4   4  11       2370.71       2436.25        52.05 o
  -3   4  11       1876.17       1792.62        39.92 o
  -2   4  11       1062.22       1056.00        26.82 o
  -1   4  11         42.38         41.43         6.46 o
   0   4  11        473.79        472.82        14.12 o
   1   4  11        659.57        670.61        30.58 o
   2   4  11        719.33        760.57        22.40 o
   3   4  11       2002.15       2008.02        54.10 o
   4   4  11         40.40         40.75         7.59 o
   5   4  11        144.84        151.81        12.13 o
   6   4  11         73.16         45.26         8.68 o
   7   4  11        387.00        358.79        20.17 o
   8   4  11        263.34        298.10        20.16 o
   9   4  11        242.96        280.70        22.64 o
  10   4  11        105.09        132.33        16.97 o
 -18   5  11         78.65         85.71        10.07 o
 -17   5  11        103.79         87.39        12.54 o
 -16   5  11         41.30         53.98         7.77 o
 -15   5  11         44.18         41.81         6.94 o
 -14   5  11         39.65         31.59         7.79 o
 -13   5  11         49.52         62.18         7.20 o
 -12   5  11        242.96        264.62        10.88 o
 -11   5  11        183.60        202.09         9.12 o
 -10   5  11        247.78        241.19        10.73 o
  -9   5  11        160.61        185.28         9.44 o
  -8   5  11        178.72        170.98         9.13 o
  -7   5  11         25.47         27.47         5.28 o
  -6   5  11       2613.73       2555.84        41.10 o
  -5   5  11        258.05        257.39        10.14 o
  -4   5  11          1.19          1.42         4.03 o
  -3   5  11        507.93        507.05        17.05 o
  -2   5  11        707.65        729.21        27.57 o
  -1   5  11          0.06         -1.16         4.88 o
   0   5  11         99.66        105.06         9.99 o
   1   5  11        163.64        177.51        12.84 o
   2   5  11          0.20          5.45         5.08 o
   3   5  11        225.95        227.46        12.27 o
   4   5  11         88.47        102.68        10.62 o
   5   5  11         23.61         16.21         8.13 o
   6   5  11        300.82        322.17        17.77 o
   7   5  11         24.23         32.27        10.00 o
   8   5  11          1.48          6.41         9.55 o
   9   5  11          3.58         -9.47         9.47 o
  10   5  11          9.27         11.73        10.45 o
 -17   6  11         66.33         67.38        10.20 o
 -16   6  11         19.70         19.55         7.46 o
 -15   6  11         81.72         91.69         9.47 o
 -14   6  11        165.70        146.67        10.89 o
 -13   6  11        367.22        398.65        14.97 o
 -12   6  11         91.23         89.32         8.30 o
 -11   6  11         48.08         52.74         7.14 o
 -10   6  11         36.86         32.52         5.96 o
  -9   6  11          1.62         -0.36         4.07 o
  -8   6  11        216.35        239.73        11.96 o
  -7   6  11       2377.57       2444.21        47.88 o
  -6   6  11        993.99       1156.37        25.57 o
  -5   6  11        108.18         85.56         7.10 o
  -4   6  11        303.36        295.89        11.59 o
  -3   6  11        428.83        357.30        13.87 o
  -2   6  11        478.12        515.62        18.81 o
  -1   6  11        616.39        687.85        24.75 o
   0   6  11       1757.09       1676.33        43.83 o
   1   6  11          2.37         -5.73         5.73 o
   2   6  11         14.53         27.92         8.27 o
   3   6  11         70.86         63.20        15.48 o
   4   6  11        177.35        170.47        13.94 o
   5   6  11        183.87        151.67        13.78 o
   6   6  11          6.26         10.04         8.94 o
   7   6  11         75.16         53.28        11.94 o
   8   6  11         20.71         27.58        10.03 o
   9   6  11          0.52         -7.74         7.74 o
 -17   7  11         85.92         41.91        15.34 o
 -16   7  11         14.91         14.73         7.63 o
 -15   7  11          8.96          6.22         5.96 o
 -14   7  11          0.08         -1.35         5.42 o
 -13   7  11        297.52        294.69        14.76 o
 -12   7  11        136.81        130.02        13.63 o
 -11   7  11        110.31        131.12        16.25 o
 -10   7  11        201.12        172.78        13.66 o
  -9   7  11         34.81         57.73         8.50 o
  -8   7  11         49.23         68.45         9.22 o
  -7   7  11         35.25         36.83         6.03 o
  -6   7  11        713.38        684.59        25.72 o
  -5   7  11         21.73         17.64         7.94 o
  -4   7  11          4.73         10.32         6.00 o
  -3   7  11         33.22         27.69         8.10 o
  -2   7  11        131.43        137.23        13.26 o
  -1   7  11          0.59         -0.91         5.60 o
   0   7  11          8.62         10.21         6.55 o
   1   7  11         11.68         18.70         7.66 o
   2   7  11        126.89        123.59        15.08 o
   3   7  11        181.46        181.71        17.22 o
   4   7  11         83.42         73.58        11.35 o
   5   7  11        757.94        759.86        38.36 o
   6   7  11         24.29         31.96         8.30 o
   7   7  11          0.02          9.34        10.19 o
   8   7  11         25.60         40.19        10.63 o
 -16   8  11          7.95         -0.40         8.89 o
 -15   8  11        142.48        109.91        19.83 o
 -14   8  11        205.86        253.79        21.09 o
 -13   8  11         42.10         45.68         8.22 o
 -12   8  11         10.47          7.89         9.44 o
 -11   8  11         42.33         42.65         8.76 o
 -10   8  11          3.03          2.46         8.12 o
  -9   8  11          4.12         -5.87         6.23 o
  -8   8  11         70.55         77.68        13.51 o
  -7   8  11       1336.42       1479.86        47.30 o
  -6   8  11        718.97        809.35        32.55 o
  -5   8  11        417.67        403.40        19.87 o
  -4   8  11        229.40        262.83        18.09 o
  -3   8  11         75.45         89.45        11.89 o
  -2   8  11        231.02        228.73        18.74 o
  -1   8  11         17.52          7.03        10.11 o
   0   8  11         66.36         70.54        13.74 o
   1   8  11         60.04         39.66        10.30 o
   2   8  11          1.02         -0.79         6.99 o
   3   8  11         29.55         -1.70         7.64 o
   4   8  11        140.96        130.07        15.62 o
   5   8  11        120.59        129.89        18.40 o
   6   8  11         41.24         26.82        10.07 o
   7   8  11          1.57          9.28         8.07 o
 -15   9  11          2.74         -6.74         8.01 o
 -14   9  11          1.81          5.30         7.30 o
 -13   9  11         15.60         25.80         7.36 o
 -12   9  11         33.70         34.40         8.97 o
 -11   9  11          0.18         -5.57         5.57 o
 -10   9  11         43.40         43.04         9.46 o
  -9   9  11        175.09        201.66        15.29 o
  -8   9  11         57.00         43.26         8.17 o
  -7   9  11          7.66         11.34         6.41 o
  -6   9  11         89.79         74.11        10.58 o
  -5   9  11          5.65         12.70         7.03 o
  -4   9  11         32.79         46.35        14.00 o
  -3   9  11         82.70         90.89        14.50 o
  -2   9  11        151.62        104.16        19.74 o
  -1   9  11        103.98         89.44        14.56 o
   0   9  11        140.08        163.38        15.81 o
   1   9  11        205.74        233.69        23.05 o
   2   9  11        134.28        138.47        19.83 o
   3   9  11          0.73          2.92         8.19 o
   4   9  11        132.26        156.40        11.57 o
   5   9  11         12.27         21.32         9.62 o
   6   9  11          5.82          6.60         9.15 o
 -13  10  11        202.58        223.73        16.62 o
 -12  10  11         46.96         53.33         8.88 o
 -11  10  11         16.85         15.15         7.00 o
 -10  10  11          1.60         -4.19         5.95 o
  -9  10  11        202.91        244.98        17.27 o
  -8  10  11        289.08        292.44        17.49 o
  -7  10  11        239.85        266.15        29.09 o
  -6  10  11        380.60        332.74        31.84 o
  -5  10  11        246.62        243.71        26.80 o
  -4  10  11         24.82         27.09        10.49 o
  -3  10  11         13.00          2.16        10.72 o
  -2  10  11         75.62         77.61        13.58 o
  -1  10  11        134.93        117.42        14.13 o
   0  10  11         59.89         74.12        15.86 o
   1  10  11          9.51          6.22         7.59 o
   2  10  11          0.01          7.91         8.38 o
   3  10  11          4.59          8.29         9.53 o
   4  10  11          3.10         -0.36        14.16 o
   5  10  11        160.31        140.48        20.63 o
 -11  11  11        134.27        191.97        17.73 o
 -10  11  11        169.78        198.73        46.59 o
  -9  11  11        101.50        131.89        14.75 o
  -8  11  11         30.36          9.07         8.25 o
  -7  11  11         27.17         12.18         8.96 o
  -6  11  11         88.18         77.99        16.50 o
  -5  11  11          5.51         -6.33         9.19 o
  -4  11  11         51.32         26.37        10.25 o
  -3  11  11          7.32          6.13         9.20 o
  -2  11  11         43.43         41.26        15.09 o
  -1  11  11          4.43          8.05        12.07 o
   0  11  11         31.91         41.84        11.34 o
   1  11  11         62.58         49.08        11.42 o
   2  11  11        127.41        125.83        16.48 o
   3  11  11          3.21          7.85        10.15 o
  -8  12  11         50.97         36.81        10.31 o
  -7  12  11          0.15         -8.07        11.83 o
  -6  12  11         33.08         11.06        10.00 o
  -5  12  11        222.52        294.95        25.27 o
  -4  12  11        372.81        360.24        25.77 o
  -3  12  11        230.00        298.67        30.75 o
  -2  12  11         62.23         70.56        12.28 o
  -1  12  11          0.12         16.56         8.15 o
 -19   0  12          2.02         -3.76         9.69 o
 -18   0  12         33.85         16.47        12.57 o
 -17   0  12        151.12        196.82        32.23 o
 -16   0  12         53.93         66.03        13.02 o
 -15   0  12         42.91         40.38        10.92 o
 -14   0  12        151.47        103.26        14.51 o
 -13   0  12        531.86        543.14        27.99 o
 -12   0  12         58.77         33.47        13.17 o
 -11   0  12         18.46         11.68         8.28 o
 -10   0  12       1744.65       1673.65        66.86 o
  -9   0  12        354.01        337.38        19.14 o
  -8   0  12         22.99         22.11        10.49 o
  -7   0  12          0.22          2.81         5.71 o
  -6   0  12          5.98          4.48         5.41 o
  -5   0  12       1464.97       1436.89        56.34 o
  -4   0  12         20.57         35.76         4.68 o
  -3   0  12        894.02        800.28        26.91 o
  -2   0  12          2.65         -1.32         4.75 o
  -1   0  12          1.20          0.01         4.85 o
   0   0  12          5.12         -0.21         5.60 o
   1   0  12         74.55         52.36         8.70 o
   2   0  12         73.15         48.83         9.83 o
   3   0  12       1227.44       1167.34        51.30 o
   4   0  12        791.12        767.61        31.78 o
   5   0  12         18.21         15.22         8.94 o
   6   0  12         13.15         15.68        11.94 o
   7   0  12          7.36          0.17        17.21 o
   8   0  12          0.79         11.66        10.59 o
   9   0  12        136.93        100.23        18.53 o
  10   0  12          0.79         19.44        13.22 o
 -19   1  12         30.17         22.01         9.22 o
 -18   1  12         20.01         10.03         7.46 o
 -17   1  12          3.61          2.14         6.73 o
 -16   1  12         54.30         37.91         8.01 o
 -15   1  12         26.11         28.08         7.39 o
 -14   1  12         18.28         10.36         5.88 o
 -13   1  12         57.75         49.33         7.90 o
 -12   1  12         23.38         26.25         6.21 o
 -11   1  12         38.58         27.09         6.75 o
 -10   1  12        514.86        561.65        19.67 o
  -9   1  12        396.83        344.40        13.73 o
  -8   1  12        133.36        144.89         9.12 o
  -7   1  12         82.63         83.62         5.07 o
  -6   1  12        469.56        413.85        11.89 o
  -5   1  12         11.68          5.74         3.51 o
  -4   1  12        368.04        386.37        11.70 o
  -3   1  12        133.80        119.22         5.71 o
  -2   1  12          0.51          5.17         3.50 o
  -1   1  12          1.38         -2.10         3.56 o
   0   1  12          0.58          5.62         4.45 o
   1   1  12         77.86         45.05         6.02 o
   2   1  12       1077.02       1038.82        25.86 o
   3   1  12        153.11        126.29         9.56 o
   4   1  12         10.04         -0.11         4.86 o
   5   1  12          4.21          1.34         6.48 o
   6   1  12         14.07         26.42         8.64 o
   7   1  12          4.85          8.82         8.12 o
   8   1  12         66.40         36.19         9.39 o
   9   1  12          1.80          8.77         8.48 o
  10   1  12         21.35         12.98         9.11 o
 -19   2  12         90.59         62.17        10.50 o
 -18   2  12          1.78          7.55         7.37 o
 -17   2  12        100.24        124.10        12.43 o
 -16   2  12         57.74         43.88         8.42 o
 -15   2  12         41.44         44.34         5.95 o
 -14   2  12        156.40        145.29         9.14 o
 -13   2  12         78.35         89.35         7.55 o
 -12   2  12          1.78          7.32         4.35 o
 -11   2  12        422.83        400.63        13.54 o
 -10   2  12        708.51        682.82        18.94 o
  -9   2  12        288.47        267.76        10.56 o
  -8   2  12        348.05        342.41        12.01 o
  -7   2  12         55.90         49.14         5.30 o
  -6   2  12         58.78         62.56         5.48 o
  -5   2  12         99.11        108.24         6.91 o
  -4   2  12        356.05        364.11        11.95 o
  -3   2  12       1070.45       1048.77        26.13 o
  -2   2  12        709.16        751.00        20.87 o
  -1   2  12        345.40        321.99        11.17 o
   0   2  12        362.19        369.66        12.68 o
   1   2  12          0.64          6.91         4.65 o
   2   2  12         21.25         15.22         5.66 o
   3   2  12        118.26        116.23         9.44 o
   4   2  12         70.63         51.53         8.25 o
   5   2  12        204.14        206.56        13.91 o
   6   2  12        192.19        157.45        12.98 o
   7   2  12        192.72        183.53        14.80 o
   8   2  12          6.85         13.81        10.24 o
   9   2  12         25.19         45.90        10.43 o
  10   2  12          8.67         18.07        11.98 o
 -19   3  12         51.44         50.09         6.76 o
 -18   3  12          7.30         11.12         6.06 o
 -17   3  12         26.22         27.76         6.00 o
 -16   3  12         21.80         14.32         5.66 o
 -15   3  12          0.50         -1.37         5.56 o
 -14   3  12          9.07         -1.05         4.72 o
 -13   3  12          0.03          2.59         4.32 o
 -12   3  12          1.51         -1.77         4.07 o
 -11   3  12          1.56          2.98         3.72 o
 -10   3  12        216.09        210.03         9.06 o
  -9   3  12        145.83        130.75         7.86 o
  -8   3  12        316.98        304.15        10.62 o
  -7   3  12        505.43        512.40        18.75 o
  -6   3  12        209.10        213.56         9.76 o
  -5   3  12        196.74        211.62         8.94 o
  -4   3  12         12.72         11.30         4.16 o
  -3   3  12        456.40        497.65        15.95 o
  -2   3  12         30.80         40.06         6.11 o
  -1   3  12         76.35         69.99         7.46 o
   0   3  12        596.64        588.62        16.78 o
   1   3  12        267.35        244.20        10.91 o
   2   3  12        656.06        596.48        19.36 o
   3   3  12         16.56          6.90         5.99 o
   4   3  12         55.46         45.90         8.52 o
   5   3  12         23.20          3.18         7.92 o
   6   3  12         33.04         35.33         8.32 o
   7   3  12          6.15          2.64         6.74 o
   8   3  12          8.75         10.77         9.09 o
   9   3  12          7.39          6.60         9.74 o
  10   3  12          5.32          1.98        13.00 o
 -18   4  12          0.01         -5.52         5.52 o
 -17   4  12          6.70         -3.67         5.39 o
 -16   4  12         33.22         38.60         7.27 o
 -15   4  12        245.96        281.56        14.65 o
 -14   4  12        266.52        258.71        11.90 o
 -13   4  12        343.59        330.65        14.32 o
 -12   4  12        425.82        447.59        14.55 o
 -11   4  12          9.17          9.51         3.96 o
 -10   4  12        107.11        103.38         8.15 o
  -9   4  12          2.42          4.57         4.86 o
  -8   4  12          7.51          7.90         4.40 o
  -7   4  12        827.29        814.11        18.21 o
  -6   4  12        500.86        492.11        14.10 o
  -5   4  12         63.17         76.88         8.32 o
  -4   4  12        545.66        584.47        16.90 o
  -3   4  12        661.04        607.62        18.45 o
  -2   4  12        137.75        148.47         9.78 o
  -1   4  12        974.81        960.20        27.49 o
   0   4  12       1094.89       1086.79        28.72 o
   1   4  12        560.78        525.21        22.32 o
   2   4  12        156.42        168.75        11.49 o
   3   4  12          6.93          2.81         5.48 o
   4   4  12         71.07         50.68        10.29 o
   5   4  12         96.69         54.69         9.43 o
   6   4  12        121.08        118.82        12.44 o
   7   4  12          2.97          3.82         9.28 o
   8   4  12          2.18         -4.34         9.51 o
   9   4  12         81.68         74.87        15.94 o
 -18   5  12         35.04         37.10         7.35 o
 -17   5  12        139.22        122.12        10.44 o
 -16   5  12          0.49          0.86         5.28 o
 -15   5  12          8.63         17.88         5.42 o
 -14   5  12        135.29        149.03        11.73 o
 -13   5  12        171.77        168.22         9.85 o
 -12   5  12        137.48        143.43         8.86 o
 -11   5  12        120.03        111.41        11.11 o
 -10   5  12        229.65        250.73        11.26 o
  -9   5  12         77.28         86.32         7.29 o
  -8   5  12          4.35          2.88         4.55 o
  -7   5  12         79.58        107.11         8.58 o
  -6   5  12        715.07        811.37        19.78 o
  -5   5  12        250.14        244.69        10.48 o
  -4   5  12        222.65        267.60        11.17 o
  -3   5  12        421.68        416.26        15.95 o
  -2   5  12         50.17         39.25         6.32 o
  -1   5  12         81.90         78.79         8.45 o
   0   5  12        157.03        167.90        11.84 o
   1   5  12        400.02        363.32        22.23 o
   2   5  12        540.85        532.62        18.22 o
   3   5  12        172.80        170.19        11.75 o
   4   5  12         34.11         47.20         8.60 o
   5   5  12         16.82         18.73         8.45 o
   6   5  12          5.59          3.68         8.74 o
   7   5  12          5.76         12.57         9.09 o
   8   5  12          5.52         11.42        12.81 o
   9   5  12          1.76         -7.79        29.87 o
 -17   6  12          0.07          1.08         7.28 o
 -16   6  12          5.92          3.03         6.98 o
 -15   6  12          9.31         14.79         6.08 o
 -14   6  12        311.62        334.13        15.19 o
 -13   6  12        456.91        475.79        16.17 o
 -12   6  12         10.72         23.48         6.65 o
 -11   6  12        129.26        104.93         9.15 o
 -10   6  12         27.22         33.46         5.98 o
  -9   6  12        335.21        377.79        13.04 o
  -8   6  12        269.89        260.41        12.09 o
  -7   6  12        609.04        577.63        18.21 o
  -6   6  12        230.94        268.80        10.98 o
  -5   6  12          0.04         -0.76         4.01 o
  -4   6  12          0.79         -0.84         4.58 o
  -3   6  12        200.78        190.17        11.11 o
  -2   6  12        242.06        238.27        13.28 o
  -1   6  12       1195.29       1277.28        35.73 o
   0   6  12        909.44        928.50        43.15 o
   1   6  12         10.30         12.56         9.50 o
   2   6  12         47.83         43.51        10.07 o
   3   6  12         73.41         65.28        11.17 o
   4   6  12         88.78        100.51        11.31 o
   5   6  12         64.72         52.34        10.66 o
   6   6  12         92.78         85.07        13.31 o
   7   6  12        111.77         91.63        14.19 o
   8   6  12         39.23         36.29        16.56 o
 -16   7  12        109.60         87.90        10.48 o
 -15   7  12         89.73         65.53        12.70 o
 -14   7  12         72.13        100.70        10.47 o
 -13   7  12          1.56         12.22         5.21 o
 -12   7  12        184.68        192.90        10.34 o
 -11   7  12        217.42        242.44        13.63 o
 -10   7  12        379.15        470.04        18.59 o
  -9   7  12        100.35        113.69        10.57 o
  -8   7  12        780.25        762.75        37.57 o
  -7   7  12        199.15        214.45        17.89 o
  -6   7  12        861.15        952.36        33.28 o
  -5   7  12       1479.41       1537.08        44.04 o
  -4   7  12       1032.29       1135.94        45.10 o
  -3   7  12        813.55        943.33        40.88 o
  -2   7  12         15.92          8.19         7.15 o
  -1   7  12         23.57         39.37         8.24 o
   0   7  12          0.40          0.76         6.25 o
   1   7  12        203.17        171.64        19.50 o
   2   7  12        814.11        866.00        36.09 o
   3   7  12        550.56        535.30        28.73 o
   4   7  12        422.64        513.43        27.81 o
   5   7  12         27.66         23.09         9.59 o
   6   7  12         70.36         47.29        11.35 o
   7   7  12         31.43         50.19        12.07 o
 -15   8  12         21.30         15.03         8.14 o
 -14   8  12         11.90          5.17         6.58 o
 -13   8  12          1.56         -2.00         5.63 o
 -12   8  12         38.86         54.16         7.79 o
 -11   8  12         26.06         17.00         8.16 o
 -10   8  12         41.26         41.86        16.47 o
  -9   8  12         31.80         34.81        10.96 o
  -8   8  12          7.24          4.70         5.13 o
  -7   8  12          0.79          8.85         5.46 o
  -6   8  12         39.18         18.11         6.58 o
  -5   8  12          2.66          8.32         6.64 o
  -4   8  12        363.15        389.07        20.29 o
  -3   8  12          1.06          2.21        11.78 o
  -2   8  12         73.00         65.53        14.87 o
  -1   8  12          6.08          4.51         7.76 o
   0   8  12          0.00         -0.92         8.15 o
   1   8  12          0.98         -6.34         8.84 o
   2   8  12         19.08          5.81         9.70 o
   3   8  12         45.72         50.56        12.96 o
   4   8  12         14.22         19.13         9.43 o
   5   8  12          5.14         15.89         7.87 o
   6   8  12          5.48         20.37        12.68 o
 -14   9  12         85.64         57.36        11.69 o
 -13   9  12          1.22          5.08         6.48 o
 -12   9  12        161.68        180.26        15.88 o
 -11   9  12        217.11        246.52        14.27 o
 -10   9  12        298.07        344.99        17.08 o
  -9   9  12        453.09        445.17        19.22 o
  -8   9  12        257.67        288.36        19.25 o
  -7   9  12        107.62        122.56        14.23 o
  -6   9  12        668.51        667.39        33.77 o
  -5   9  12        665.48        747.47        30.64 o
  -4   9  12        700.67        681.06        39.15 o
  -3   9  12        659.91        758.70        31.41 o
  -2   9  12        681.67        681.10        33.91 o
  -1   9  12          0.02         -6.23        11.56 o
   0   9  12         67.76         68.16        13.25 o
   1   9  12        177.58        161.42        19.55 o
   2   9  12        401.29        475.64        54.27 o
   3   9  12        410.10        422.06        29.66 o
   4   9  12        329.65        317.44        22.53 o
   5   9  12         52.27         56.24         8.39 o
 -13  10  12        257.71        276.70        21.45 o
 -12  10  12         69.97         78.96        10.33 o
 -11  10  12          6.08          3.78         6.32 o
 -10  10  12         74.42         83.57        15.18 o
  -9  10  12        146.01        137.91        18.67 o
  -8  10  12         27.79         41.15         8.26 o
  -7  10  12        128.88        115.06        12.29 o
  -6  10  12        257.92        311.09        25.36 o
  -5  10  12         96.30        115.06        15.76 o
  -4  10  12         64.16         67.47        12.75 o
  -3  10  12         93.90        152.80        38.48 o
  -2  10  12        342.66        360.08        24.88 o
  -1  10  12        353.25        390.95        26.50 o
   0  10  12         38.55         26.27        11.56 o
   1  10  12          2.31         -2.00         9.91 o
   2  10  12         79.57         68.77        13.36 o
   3  10  12        210.53        202.32        26.87 o
 -10  11  12         62.13         70.03        10.44 o
  -9  11  12          3.81          1.23         7.83 o
  -8  11  12          0.24          3.40         8.59 o
  -7  11  12         16.04          2.67         7.00 o
  -6  11  12          3.74          6.80        18.11 o
  -5  11  12         61.28        100.84        23.89 o
  -4  11  12          0.98          0.04        15.83 o
  -3  11  12        183.23        201.34        30.68 o
  -2  11  12        304.57        360.66        26.92 o
  -1  11  12         16.48         10.68        19.19 o
   0  11  12         44.40         37.07        10.94 o
   1  11  12         57.90         48.87        11.99 o
  -6  12  12         60.85         56.26        25.89 o
  -5  12  12          6.02         31.36        21.41 o
  -4  12  12         30.83         61.23        30.37 o
 -19   1  13         70.16         49.75        10.43 o
 -18   1  13        203.99        223.80        20.67 o
 -17   1  13         34.25         51.28         9.25 o
 -16   1  13        174.64        181.11        13.20 o
 -15   1  13        417.43        437.78        18.60 o
 -14   1  13        491.73        515.75        19.88 o
 -13   1  13        760.21        793.89        25.00 o
 -12   1  13        399.15        427.54        31.50 o
 -11   1  13        359.56        402.48        15.81 o
 -10   1  13         21.79         12.91         5.14 o
  -9   1  13        446.89        480.16        17.07 o
  -8   1  13       1001.67        961.47        25.23 o
  -7   1  13       1700.61       1663.61        31.36 o
  -6   1  13       2241.14       2126.36        41.20 o
  -5   1  13          0.36         14.19         4.26 o
  -4   1  13       2813.79       2767.06        58.66 o
  -3   1  13        324.32        309.09         9.71 o
  -2   1  13       1001.68        994.78        27.05 o
  -1   1  13       1754.38       1661.05        43.56 o
   0   1  13       1276.64       1287.39        31.82 o
   1   1  13       1990.69       1863.28        43.17 o
   2   1  13        142.50        138.63        11.28 o
   3   1  13        489.97        507.48        18.60 o
   4   1  13         97.50         99.25         9.50 o
   5   1  13        365.14        397.87        17.62 o
   6   1  13         12.56          4.30         8.71 o
   7   1  13          0.78         -2.11         7.60 o
   8   1  13          6.98         -3.21        11.50 o
   9   1  13        170.47        196.28        17.38 o
 -19   2  13         51.49         37.45         9.24 o
 -18   2  13          0.63         -0.93         6.69 o
 -17   2  13        124.60        102.29        11.36 o
 -16   2  13        457.18        480.78        19.98 o
 -15   2  13        351.29        340.20        16.22 o
 -14   2  13         77.82         89.87        10.00 o
 -13   2  13        290.91        282.78        13.94 o
 -12   2  13        112.09        108.05         7.27 o
 -11   2  13         51.61         72.10         6.27 o
 -10   2  13         64.84         47.77         5.51 o
  -9   2  13         53.18         66.23         6.47 o
  -8   2  13          6.44          0.70         3.60 o
  -7   2  13          2.28         -1.92         4.77 o
  -6   2  13         96.79        125.63         8.48 o
  -5   2  13        789.39        750.05        19.83 o
  -4   2  13       2739.82       2773.43        59.02 o
  -3   2  13        665.04        586.28        19.55 o
  -2   2  13          5.62          6.19         4.70 o
  -1   2  13         47.71         53.91         5.94 o
   0   2  13        191.50        169.72        10.13 o
   1   2  13        668.13        743.60        22.23 o
   2   2  13        194.39        192.67        12.77 o
   3   2  13          2.49          0.05         7.55 o
   4   2  13          3.85          7.35         6.72 o
   5   2  13         32.22         18.08         7.51 o
   6   2  13        217.27        194.02        14.95 o
   7   2  13        236.56        256.22        17.66 o
   8   2  13        461.29        521.32        35.23 o
   9   2  13          3.19         23.89        11.17 o
 -18   3  13         92.57        103.76        12.16 o
 -17   3  13        104.06         85.35         8.56 o
 -16   3  13        103.22         82.62         8.15 o
 -15   3  13          6.23         -0.16         5.34 o
 -14   3  13          7.08          2.93         4.31 o
 -13   3  13        117.25         97.05         8.00 o
 -12   3  13        226.50        229.35        10.63 o
 -11   3  13          8.55          6.35         4.17 o
 -10   3  13        236.97        245.06        11.19 o
  -9   3  13        480.28        443.37        14.59 o
  -8   3  13        190.94        173.95        10.87 o
  -7   3  13        839.50        809.48        19.62 o
  -6   3  13        612.93        603.47        17.36 o
  -5   3  13          7.58         10.00         4.56 o
  -4   3  13         88.06         87.85         8.05 o
  -3   3  13        148.54        134.85         9.63 o
  -2   3  13         58.33         61.00         7.21 o
  -1   3  13       1245.76       1173.18        30.12 o
   0   3  13        513.42        537.79        17.31 o
   1   3  13         13.47         12.77         5.31 o
   2   3  13         20.58         12.35         6.12 o
   3   3  13          5.47         10.92         6.31 o
   4   3  13         44.16         19.58         7.01 o
   5   3  13         19.78         13.97         6.71 o
   6   3  13        101.83         81.16        11.43 o
   7   3  13          8.56          6.30        10.02 o
   8   3  13          0.08          9.06         7.86 o
   9   3  13          0.67          0.65        17.30 o
 -18   4  13         64.95         62.06         9.42 o
 -17   4  13        109.91         78.77         8.93 o
 -16   4  13        161.36        186.08        11.44 o
 -15   4  13        341.35        320.96        15.07 o
 -14   4  13        228.76        240.07        11.53 o
 -13   4  13        269.77        262.32        11.38 o
 -12   4  13        636.16        625.24        18.10 o
 -11   4  13        298.04        304.62        11.80 o
 -10   4  13        225.02        216.30         9.44 o
  -9   4  13         56.61         68.93         5.96 o
  -8   4  13         78.05         90.22         6.82 o
  -7   4  13         36.31         24.71         5.61 o
  -6   4  13        441.26        435.74        14.56 o
  -5   4  13       1152.08       1112.33        26.63 o
  -4   4  13        450.18        444.14        14.67 o
  -3   4  13         14.02         16.64         5.35 o
  -2   4  13          5.81          9.00         5.28 o
  -1   4  13         44.07         46.41         8.41 o
   0   4  13         15.86         19.18         6.16 o
   1   4  13        746.24        674.35        22.10 o
   2   4  13        198.11        219.47        13.12 o
   3   4  13         73.40         68.68         9.87 o
   4   4  13         50.76         62.98        10.57 o
   5   4  13         17.08          8.10         7.34 o
   6   4  13         32.00         29.41         8.34 o
   7   4  13         34.24         37.14        13.17 o
   8   4  13        106.56         93.50        17.46 o
 -18   5  13          0.03        -12.57        12.57 o
 -17   5  13          2.09         -5.30         5.30 o
 -16   5  13         26.60         39.73         7.01 o
 -15   5  13        161.47        137.14         9.94 o
 -14   5  13         93.95         53.44         7.73 o
 -13   5  13          0.33         -1.76         4.29 o
 -12   5  13          8.27         -2.02         5.46 o
 -11   5  13         10.07         -3.57         5.08 o
 -10   5  13         12.99          8.94         5.41 o
  -9   5  13        181.69        175.94        10.32 o
  -8   5  13         77.64         52.76         9.13 o
  -7   5  13        107.03        127.31         8.52 o
  -6   5  13        254.36        230.42        10.42 o
  -5   5  13         93.37         72.86         7.16 o
  -4   5  13        587.04        591.92        18.82 o
  -3   5  13          8.88         15.80         5.57 o
  -2   5  13         45.93         49.09         7.45 o
  -1   5  13        270.37        274.35        15.13 o
   0   5  13          0.68         -0.95         6.16 o
   1   5  13         70.90         93.65        10.69 o
   2   5  13         69.20         48.76         7.67 o
   3   5  13        178.64        204.19        16.03 o
   4   5  13         51.81         50.14         8.75 o
   5   5  13         29.71         48.88         9.31 o
   6   5  13          2.32         -6.20         9.04 o
   7   5  13         36.59         27.06        13.45 o
   8   5  13         90.57         84.24        25.08 o
 -17   6  13         13.34          0.91         6.50 o
 -16   6  13         91.89        105.04        10.24 o
 -15   6  13         31.68         17.33         5.71 o
 -14   6  13          0.19         -2.39         4.39 o
 -13   6  13          1.24         -4.26         4.26 o
 -12   6  13         18.46         18.52         6.40 o
 -11   6  13          0.71         -3.70         5.15 o
 -10   6  13        122.61        134.81        10.13 o
  -9   6  13        433.22        490.45        18.12 o
  -8   6  13         41.20         20.60         8.99 o
  -7   6  13          3.63          3.27         3.97 o
  -6   6  13          4.14          6.85         4.17 o
  -5   6  13        239.05        251.50        11.35 o
  -4   6  13        269.99        285.13        13.94 o
  -3   6  13        761.61        802.78        32.78 o
  -2   6  13        172.42        174.90        13.10 o
  -1   6  13         10.82          6.08         6.76 o
   0   6  13         11.84         21.00         8.03 o
   1   6  13        121.72        113.32        12.70 o
   2   6  13        402.65        428.64        21.50 o
   3   6  13          6.97          8.91         6.12 o
   4   6  13          2.70          0.61         7.26 o
   5   6  13         60.00         46.78        10.74 o
   6   6  13          4.51          9.36         8.96 o
   7   6  13         10.64         14.94        15.96 o
 -16   7  13          4.71          1.20         6.21 o
 -15   7  13         36.64         45.78         8.05 o
 -14   7  13         34.47         40.13         7.15 o
 -13   7  13         76.58         55.12         6.94 o
 -12   7  13         79.73         68.26        11.73 o
 -11   7  13         36.43         52.07        10.48 o
 -10   7  13          0.79         11.17         7.19 o
  -9   7  13         86.43        145.83        16.04 o
  -8   7  13        596.93        516.08        30.00 o
  -7   7  13         86.40         75.62        13.29 o
  -6   7  13         41.51         47.22         7.62 o
  -5   7  13          7.05         17.46         6.15 o
  -4   7  13        113.24        125.84        12.88 o
  -3   7  13        117.39        114.27        11.98 o
  -2   7  13         51.32         44.39         9.31 o
  -1   7  13        220.05        230.15        18.46 o
   0   7  13         22.51          6.87         9.87 o
   1   7  13         86.64         87.09        12.06 o
   2   7  13          1.04          6.94         8.10 o
   3   7  13         62.33         59.32        12.59 o
   4   7  13        610.53        646.82        69.65 o
   5   7  13         86.45        103.79        13.72 o
   6   7  13          0.02          2.34         8.41 o
 -15   8  13         57.71         56.24         9.46 o
 -14   8  13          1.03         -4.97         5.06 o
 -13   8  13         16.95         22.67         6.06 o
 -12   8  13          4.13         -3.72         8.33 o
 -11   8  13         18.23         20.94        11.07 o
 -10   8  13        120.95        106.43        15.28 o
  -9   8  13         51.27         29.54        10.28 o
  -8   8  13        122.43        119.15        15.23 o
  -7   8  13         10.73          1.35         5.76 o
  -6   8  13         73.32         85.15        10.41 o
  -5   8  13         17.21         24.16         7.90 o
  -4   8  13        109.59         82.49        11.18 o
  -3   8  13        123.03        127.26        13.67 o
  -2   8  13         27.59         14.91         8.63 o
  -1   8  13        281.52        274.55        18.63 o
   0   8  13        330.57        347.67        21.17 o
   1   8  13        454.41        499.41        30.46 o
   2   8  13        337.31        404.10        32.48 o
   3   8  13         11.42         -4.67        15.38 o
   4   8  13          2.10          0.45        10.66 o
   5   8  13         78.71         86.41        18.26 o
 -14   9  13         27.67         19.08        11.46 o
 -13   9  13         24.66          3.71        14.94 o
 -12   9  13         18.83         -9.11         9.11 o
 -11   9  13         30.96         17.06        10.14 o
 -10   9  13          0.03         -7.08         7.08 o
  -9   9  13          9.33         -0.77         5.80 o
  -8   9  13          1.13          5.28         5.94 o
  -7   9  13         71.33         72.47        11.35 o
  -6   9  13          0.91          9.99         6.18 o
  -5   9  13          9.25         -2.39         8.88 o
  -4   9  13          8.03          5.03         7.76 o
  -3   9  13         10.64         11.51         7.64 o
  -2   9  13          2.49          1.84         8.63 o
  -1   9  13          2.54         -8.10         8.10 o
   0   9  13         30.40         35.80        12.30 o
   1   9  13          0.25         -9.72         9.72 o
   2   9  13         13.78         19.76        12.22 o
   3   9  13         20.12          7.45        12.32 o
   4   9  13          9.45         29.95        12.53 o
 -12  10  13         13.98         31.21        20.05 o
 -11  10  13          8.17          6.56        11.56 o
 -10  10  13          0.00          7.24         5.31 o
  -9  10  13         22.39         10.78         6.43 o
  -8  10  13         48.28         91.42        11.64 o
  -7  10  13         39.09         28.01        14.23 o
  -6  10  13         20.05         20.01         9.34 o
  -5  10  13          3.50          1.43         8.62 o
  -4  10  13         34.45         55.89        12.70 o
  -3  10  13         34.22         20.04        16.69 o
  -2  10  13         39.51         42.61        11.88 o
  -1  10  13        263.96        271.77        33.78 o
   0  10  13        256.51        289.63        26.99 o
   1  10  13         23.65          4.27        13.19 o
   2  10  13         30.08         12.76        16.71 o
  -9  11  13          3.24         21.63        14.52 o
  -8  11  13         22.40         12.61         8.96 o
  -7  11  13         78.49         92.35        14.65 o
  -6  11  13         10.50         25.53         9.36 o
  -5  11  13          7.27         11.68         9.04 o
  -4  11  13          0.35         11.55        10.02 o
  -3  11  13         43.27         73.70        25.22 o
  -2  11  13         97.60         63.33        27.32 o
  -1  11  13         12.28        -18.67        18.67 o
 -19   0  14         50.64         53.27        22.40 o
 -18   0  14        154.17        124.04        19.04 o
 -17   0  14         39.12         54.91        13.93 o
 -16   0  14          1.01         -6.96         6.96 o
 -15   0  14          0.30         -6.55         7.14 o
 -14   0  14         22.01         13.45         8.50 o
 -13   0  14         34.09         43.99        11.04 o
 -12   0  14        125.68        153.15        16.03 o
 -11   0  14        385.00        363.50        32.00 o
 -10   0  14        247.20        310.45        24.79 o
  -9   0  14        829.16        749.89        32.73 o
  -8   0  14         26.65         11.40        15.90 o
  -7   0  14       3246.59       3484.31        97.02 o
  -6   0  14          0.76          1.11         6.45 o
  -5   0  14          0.18          6.85         7.02 o
  -4   0  14        424.41        351.06        17.90 o
  -3   0  14         59.34         56.57         8.99 o
  -2   0  14        300.11        246.02        16.67 o
  -1   0  14         25.31         36.63        13.09 o
   0   0  14          9.16          3.91         8.31 o
   1   0  14        590.53        632.90        31.51 o
   2   0  14       1200.40       1268.51        67.62 o
   3   0  14        135.34        123.02        37.33 o
   4   0  14         27.36         21.30        11.45 o
   5   0  14        104.10        110.87        30.87 o
   6   0  14        175.47        139.39        20.38 o
   7   0  14          2.02        -16.50        16.50 o
   8   0  14         88.73         45.43        15.85 o
 -19   1  14          0.82         -6.06         9.35 o
 -18   1  14          7.05          3.59         7.23 o
 -17   1  14         61.83         59.03         9.21 o
 -16   1  14         36.39         22.46         7.16 o
 -15   1  14         38.68         42.40         7.69 o
 -14   1  14         52.47         52.16         8.24 o
 -13   1  14          5.59         -2.16         5.46 o
 -12   1  14         45.55         32.13         6.80 o
 -11   1  14         56.75         52.45         8.02 o
 -10   1  14         10.00         11.91         5.40 o
  -9   1  14         77.41         80.80         7.94 o
  -8   1  14         88.99         78.06         7.70 o
  -7   1  14        415.24        416.79        14.66 o
  -6   1  14        503.31        468.75        16.71 o
  -5   1  14          1.77          3.07         5.20 o
  -4   1  14        123.53        109.61         9.14 o
  -3   1  14          0.22         -5.27         5.27 o
  -2   1  14        201.38        220.26        11.03 o
  -1   1  14         30.58         24.58         8.08 o
   0   1  14         54.75         41.88         7.19 o
   1   1  14          8.98         -1.29         7.05 o
   2   1  14         15.43         19.48         6.73 o
   3   1  14          0.79         -5.22         5.40 o
   4   1  14         56.26         54.02         9.49 o
   5   1  14          2.80          9.16         8.13 o
   6   1  14        134.11         72.61        12.50 o
   7   1  14        226.71        200.60        18.25 o
   8   1  14         12.53          6.59         8.93 o
 -18   2  14         73.25         77.23        11.44 o
 -17   2  14         79.24         59.53         9.58 o
 -16   2  14         11.66         10.74         9.17 o
 -15   2  14          0.00         -5.44         5.44 o
 -14   2  14          0.67          2.27         5.45 o
 -13   2  14          5.13         -1.41         5.30 o
 -12   2  14          9.43          2.56         5.01 o
 -11   2  14        208.99        225.85        13.02 o
 -10   2  14        351.74        353.29        15.28 o
  -9   2  14         45.13         55.52         6.59 o
  -8   2  14          0.03         -3.41         3.41 o
  -7   2  14        119.43        123.71         7.91 o
  -6   2  14        313.69        329.84        12.57 o
  -5   2  14       1183.80       1167.71        29.73 o
  -4   2  14        423.81        412.12        17.85 o
  -3   2  14        230.18        202.20        11.83 o
  -2   2  14        129.20        153.67        12.15 o
  -1   2  14          8.43         10.03         5.42 o
   0   2  14        153.25        145.56        13.63 o
   1   2  14        430.62        412.83        16.07 o
   2   2  14        745.27        740.66        23.12 o
   3   2  14          9.80          4.44         6.27 o
   4   2  14          1.47          0.08         8.32 o
   5   2  14          0.56         -1.35         6.82 o
   6   2  14         26.20         11.49         8.09 o
   7   2  14        106.43        101.69        13.73 o
   8   2  14         75.86         66.59        14.41 o
 -18   3  14         98.45         92.04        13.70 o
 -17   3  14        161.87        146.36        17.89 o
 -16   3  14         55.78         41.85        10.99 o
 -15   3  14          6.14          4.34         4.52 o
 -14   3  14         14.07          7.23         4.60 o
 -13   3  14        107.52        128.00         9.13 o
 -12   3  14          1.13          2.42         3.91 o
 -11   3  14          0.72         -3.49         4.15 o
 -10   3  14         69.05         61.37         6.48 o
  -9   3  14        150.96        163.11        12.11 o
  -8   3  14         24.62         20.61         4.75 o
  -7   3  14        149.98        151.89         9.28 o
  -6   3  14        504.29        529.15        16.37 o
  -5   3  14        289.77        280.06        12.57 o
  -4   3  14         29.14         14.50         5.87 o
  -3   3  14        164.38        184.64        11.79 o
  -2   3  14        292.77        282.91        14.25 o
  -1   3  14         56.68         83.22         9.34 o
   0   3  14        257.38        273.20        12.19 o
   1   3  14          0.08         -1.70         5.13 o
   2   3  14        241.50        235.35        14.04 o
   3   3  14         44.84         42.82         8.04 o
   4   3  14         63.62         64.76         9.91 o
   5   3  14        390.63        399.29        19.82 o
   6   3  14        131.15         93.31        15.45 o
   7   3  14         39.44         40.41        11.57 o
 -18   4  14         36.69         32.19         9.84 o
 -17   4  14        156.89        142.40        10.77 o
 -16   4  14          0.25         -4.56         5.43 o
 -15   4  14        252.51        218.33        12.82 o
 -14   4  14         67.24         55.00         6.94 o
 -13   4  14        280.73        270.04        12.98 o
 -12   4  14        157.93        159.93         9.67 o
 -11   4  14         21.91          4.51         4.18 o
 -10   4  14         77.96         85.84         7.04 o
  -9   4  14        530.00        502.45        15.66 o
  -8   4  14       1473.20       1457.28        35.96 o
  -7   4  14         22.44         25.94         5.53 o
  -6   4  14         59.58         66.22         8.25 o
  -5   4  14         12.47         18.35         5.59 o
  -4   4  14         11.76          4.86         5.51 o
  -3   4  14         64.13         69.74         8.57 o
  -2   4  14       1004.65        980.27        27.24 o
  -1   4  14        301.39        302.35        14.21 o
   0   4  14          6.52          1.60         6.25 o
   1   4  14         10.63         -0.01         7.31 o
   2   4  14        116.01         93.81         9.90 o
   3   4  14        107.55        101.16        13.54 o
   4   4  14          8.94          3.84         6.40 o
   5   4  14          0.39         -5.86         5.86 o
   6   4  14         32.64         18.67         7.67 o
   7   4  14          8.05         14.38         9.12 o
 -17   5  14          2.64          2.15         5.55 o
 -16   5  14        169.44        179.05        13.55 o
 -15   5  14        578.98        652.76        20.29 o
 -14   5  14         21.27         20.94         5.50 o
 -13   5  14         27.95         11.74         4.81 o
 -12   5  14         13.19         13.74         5.43 o
 -11   5  14         26.97         21.64         5.66 o
 -10   5  14        205.18        170.88        10.72 o
  -9   5  14         55.92         64.82         6.67 o
  -8   5  14         40.29         36.86         5.56 o
  -7   5  14          0.23         -3.51         4.09 o
  -6   5  14          8.96         18.26         5.80 o
  -5   5  14         21.25         24.26         5.86 o
  -4   5  14        647.76        626.39        20.20 o
  -3   5  14        545.54        541.71        18.83 o
  -2   5  14        481.68        482.93        19.95 o
  -1   5  14         23.65         27.74         7.86 o
   0   5  14         25.15         13.78         7.09 o
   1   5  14         22.71         25.64         8.83 o
   2   5  14         55.85         48.66        11.04 o
   3   5  14          6.12         -5.13         5.13 o
   4   5  14          0.22          4.53         6.52 o
   5   5  14         12.88         -0.87         7.93 o
   6   5  14          1.10          6.67         9.40 o
 -16   6  14          0.50         -0.88         5.76 o
 -15   6  14         66.82         60.84        11.83 o
 -14   6  14        243.76        259.01        12.71 o
 -13   6  14         56.48         36.11         7.81 o
 -12   6  14          0.03         -4.13         6.40 o
 -11   6  14         22.77         12.26         6.18 o
 -10   6  14          6.98         25.70         7.71 o
  -9   6  14        119.37         98.90        10.91 o
  -8   6  14        221.35        271.28        11.52 o
  -7   6  14          0.12         -4.41         4.41 o
  -6   6  14         38.08         30.70         5.83 o
  -5   6  14          0.73         -0.03         4.87 o
  -4   6  14         60.94         72.55         9.62 o
  -3   6  14        136.40        166.31        13.07 o
  -2   6  14        450.15        485.44        28.02 o
  -1   6  14        190.37        241.27        15.94 o
   0   6  14         18.55         23.54         8.33 o
   1   6  14          0.01         -6.37         9.45 o
   2   6  14         43.58         45.06        11.01 o
   3   6  14          0.04          3.88         9.09 o
   4   6  14          0.12          0.20         8.29 o
   5   6  14         18.32          4.56        10.63 o
   6   6  14          3.97         -7.46         7.46 o
 -16   7  14        216.43        255.78        19.34 o
 -15   7  14        122.87        131.25        11.15 o
 -14   7  14          0.33         -6.01         6.01 o
 -13   7  14         18.89         30.20         9.04 o
 -12   7  14         54.51         59.26        14.72 o
 -11   7  14        273.01        289.16        22.82 o
 -10   7  14        407.43        413.36        35.84 o
  -9   7  14        348.73        441.22        59.99 o
  -8   7  14          9.91         16.80         6.19 o
  -7   7  14        514.90        511.80        34.42 o
  -6   7  14        401.73        417.83        18.83 o
  -5   7  14        598.43        632.46        31.19 o
  -4   7  14        497.13        525.00        41.54 o
  -3   7  14        413.47        387.52        19.44 o
  -2   7  14         75.19         88.63        13.44 o
  -1   7  14         52.57         51.76        10.45 o
   0   7  14        438.66        452.33        22.06 o
   1   7  14        223.46        255.14        18.49 o
   2   7  14        142.30        180.29        30.32 o
   3   7  14         27.38         21.38        19.59 o
   4   7  14         44.25         32.45         7.69 o
   5   7  14         33.83         64.84        17.04 o
 -14   8  14         11.67         24.16        10.73 o
 -13   8  14          1.50        -10.12        10.69 o
 -12   8  14          0.05        -12.82        14.44 o
 -11   8  14         48.14         56.96        18.03 o
 -10   8  14         65.50         74.72        22.90 o
  -9   8  14         16.72         10.92        10.11 o
  -8   8  14         15.30         15.06         6.68 o
  -7   8  14         96.26         97.31        10.63 o
  -6   8  14         10.32          9.89         6.45 o
  -5   8  14         71.18         78.93        12.86 o
  -4   8  14          1.37          6.80         8.19 o
  -3   8  14        103.27        110.64        13.62 o
  -2   8  14          3.82          7.51        13.14 o
  -1   8  14         19.07         10.32        11.86 o
   0   8  14          1.71          1.36         7.90 o
   1   8  14         27.17          8.08        10.58 o
   2   8  14          0.20         16.49        11.50 o
   3   8  14         18.94         13.27        12.46 o
   4   8  14          2.13         11.58        20.86 o
 -13   9  14         33.85          1.99        13.94 o
 -12   9  14         42.45         59.66        18.51 o
 -11   9  14         66.91         83.52        21.41 o
 -10   9  14        369.97        401.10        29.36 o
  -9   9  14        392.52        458.41        19.40 o
  -8   9  14         55.78         54.98        13.93 o
  -7   9  14        289.52        293.02        18.97 o
  -6   9  14        243.82        248.26        31.49 o
  -5   9  14        452.04        438.13        26.92 o
  -4   9  14         48.43         67.42        11.72 o
  -3   9  14          0.81         -6.80        13.87 o
  -2   9  14         38.36         39.47        10.44 o
  -1   9  14          2.54         13.73        18.96 o
   0   9  14         93.29         80.80        14.94 o
   1   9  14         97.19         88.05        16.45 o
   2   9  14        112.92        129.76        19.88 o
 -11  10  14          1.55         -3.98        19.91 o
 -10  10  14          1.19         -0.63         5.21 o
  -9  10  14          0.56          3.54         6.38 o
  -8  10  14          0.70          7.13         8.22 o
  -7  10  14        119.41        116.11        17.25 o
  -6  10  14         16.69          7.30         7.42 o
  -5  10  14         42.91         37.27        10.38 o
  -4  10  14        115.42        147.64        17.91 o
  -3  10  14        105.41         84.39        16.01 o
  -2  10  14        218.26        227.62        42.02 o
  -1  10  14         59.83         33.14        12.46 o
   0  10  14         66.87         67.93        26.63 o
  -6  11  14         66.83         66.14        23.65 o
  -5  11  14        344.49        314.59        62.70 o
 -18   1  15         27.37         21.69         9.65 o
 -17   1  15          0.87         -5.76         5.76 o
 -16   1  15         45.99         37.22         9.59 o
 -15   1  15         69.50         43.30         8.00 o
 -14   1  15         22.36         26.55         8.23 o
 -13   1  15         78.85         92.17        14.93 o
 -12   1  15          0.07          8.37         5.77 o
 -11   1  15         65.25         83.77         8.99 o
 -10   1  15        135.95         89.55         8.83 o
  -9   1  15        839.36        935.42        25.07 o
  -8   1  15        646.18        625.05        18.87 o
  -7   1  15        116.73        107.94         9.58 o
  -6   1  15         12.12         10.01         4.27 o
  -5   1  15          1.70         -4.51         5.57 o
  -4   1  15         21.81         19.77         6.04 o
  -3   1  15        343.56        322.53        17.07 o
  -2   1  15        234.77        240.74        11.62 o
  -1   1  15        144.23        128.03         9.86 o
   0   1  15          9.78          8.44         5.65 o
   1   1  15        644.64        626.93        22.58 o
   2   1  15          0.04         -6.03         6.03 o
   3   1  15         12.38          3.64         6.91 o
   4   1  15        175.74        187.67        21.90 o
   5   1  15         84.70         71.25        14.54 o
   6   1  15          6.18          3.44         9.96 o
   7   1  15          3.95         19.50        12.67 o
 -18   2  15         83.80         76.07        11.80 o
 -17   2  15        111.20        128.46        13.21 o
 -16   2  15          9.33         -5.86         5.86 o
 -15   2  15         20.74          6.08         5.69 o
 -14   2  15        198.33        210.25        13.63 o
 -13   2  15          0.10          0.75         5.38 o
 -12   2  15          3.93         -5.17         5.17 o
 -11   2  15         50.57         51.34         7.37 o
 -10   2  15        134.57        159.82        11.93 o
  -9   2  15         17.27         15.77         4.14 o
  -8   2  15        509.77        480.83        15.31 o
  -7   2  15        917.83        974.68        29.26 o
  -6   2  15          0.11          4.44         4.62 o
  -5   2  15          5.61          5.35         7.12 o
  -4   2  15         82.90         63.19         8.33 o
  -3   2  15         14.39          9.58         6.42 o
  -2   2  15         17.35         19.62         6.90 o
  -1   2  15         50.60         48.96         6.78 o
   0   2  15        551.34        576.77        31.17 o
   1   2  15         10.95          7.13         5.97 o
   2   2  15          3.16         -0.84         6.22 o
   3   2  15        104.65         79.61        10.99 o
   4   2  15        209.06        227.45        16.78 o
   5   2  15          0.74          8.61         7.98 o
   6   2  15          1.97         -8.09         8.09 o
   7   2  15         10.62          0.33        17.09 o
 -18   3  15         84.50         78.77        11.54 o
 -17   3  15         10.37         -6.59         6.59 o
 -16   3  15          2.87         -2.82         6.25 o
 -15   3  15         13.61         10.22         6.31 o
 -14   3  15         87.82         72.31         9.06 o
 -13   3  15        190.01        191.46        10.02 o
 -12   3  15        113.17         93.71         7.64 o
 -11   3  15          3.99         -3.65         3.65 o
 -10   3  15        205.08        215.40        10.12 o
  -9   3  15         90.25        104.27         8.23 o
  -8   3  15        213.29        227.60        11.90 o
  -7   3  15        232.64        240.68        11.29 o
  -6   3  15          0.07         -1.01         4.96 o
  -5   3  15        174.66        138.91        10.71 o
  -4   3  15         26.20         20.42         6.86 o
  -3   3  15          2.52          4.88         6.09 o
  -2   3  15         45.15         32.67        11.63 o
  -1   3  15        506.83        518.56        26.20 o
   0   3  15        166.11        142.10        10.22 o
   1   3  15          3.13          8.50         5.56 o
   2   3  15        176.63        151.38        13.28 o
   3   3  15          0.74         -5.83         5.83 o
   4   3  15         38.49         35.11         8.49 o
   5   3  15          8.54          5.32         7.72 o
   6   3  15         17.56         14.53         9.32 o
 -17   4  15         13.12         18.85         8.31 o
 -16   4  15         69.72         44.70         7.87 o
 -15   4  15        299.35        335.45        14.30 o
 -14   4  15        111.21        113.28         9.51 o
 -13   4  15          0.15         -0.95         4.47 o
 -12   4  15         96.63         73.55         7.48 o
 -11   4  15        285.27        294.06        12.96 o
 -10   4  15        161.42        149.24         9.82 o
  -9   4  15         39.18         43.65         7.22 o
  -8   4  15         41.52         26.42         5.59 o
  -7   4  15        235.02        274.35        12.74 o
  -6   4  15        183.32        185.39        15.00 o
  -5   4  15        164.03        204.53        12.81 o
  -4   4  15        435.60        444.65        18.09 o
  -3   4  15        291.60        307.17        20.90 o
  -2   4  15         62.87         29.26         8.00 o
  -1   4  15          0.28          1.26         6.82 o
   0   4  15        115.21        120.15        28.89 o
   1   4  15          9.44          5.59         4.95 o
   2   4  15         19.16          8.40         8.29 o
   3   4  15         68.11         61.00         9.29 o
   4   4  15         14.03         12.05         7.69 o
   5   4  15         61.19         41.69        10.37 o
   6   4  15        109.85        101.30        13.58 o
 -17   5  15         34.27         39.06         6.89 o
 -16   5  15        276.17        255.75        15.07 o
 -15   5  15         16.99         13.19         5.29 o
 -14   5  15         82.26         78.26         7.68 o
 -13   5  15         79.38         74.28         7.69 o
 -12   5  15        129.74        129.65        11.29 o
 -11   5  15         86.64        110.07        11.33 o
 -10   5  15         19.67          7.21         4.48 o
  -9   5  15        280.54        287.43        11.97 o
  -8   5  15         10.61          7.91         5.93 o
  -7   5  15          0.01          0.35         5.13 o
  -6   5  15        308.22        288.98        13.70 o
  -5   5  15        526.16        642.19        22.28 o
  -4   5  15          3.20          6.12         6.39 o
  -3   5  15         52.87         53.97         9.46 o
  -2   5  15        205.13        218.26        16.09 o
  -1   5  15         44.03         31.41         8.77 o
   0   5  15         43.76         23.05         8.63 o
   1   5  15        259.06        286.55        22.18 o
   2   5  15        127.94        119.31        15.50 o
   3   5  15         60.05         52.78         8.55 o
   4   5  15          0.00         -6.58         6.58 o
   5   5  15          2.89          7.38         9.62 o
 -16   6  15        119.21        100.75        10.04 o
 -15   6  15         18.43          7.05         6.38 o
 -14   6  15         62.58         64.93         7.12 o
 -13   6  15         56.17         39.37         7.38 o
 -12   6  15         17.28         16.34         9.17 o
 -11   6  15         19.66         21.39         6.96 o
 -10   6  15         11.51          6.61         6.67 o
  -9   6  15         88.95        106.82         8.01 o
  -8   6  15        244.13        292.56        13.12 o
  -7   6  15         66.88         48.93         7.40 o
  -6   6  15          5.08          8.27         6.29 o
  -5   6  15         32.53         34.33         9.50 o
  -4   6  15        138.75        138.57        12.99 o
  -3   6  15        197.42        183.84        13.53 o
  -2   6  15         59.29         65.50        10.67 o
  -1   6  15        137.38        160.08        15.31 o
   0   6  15         60.09         73.21        11.98 o
   1   6  15         37.76         33.86        10.32 o
   2   6  15         33.24         41.14        10.85 o
   3   6  15          5.86          0.77        16.09 o
   4   6  15        162.42        162.99        19.29 o
 -15   7  15         11.13         12.36         5.77 o
 -14   7  15          9.79         11.88         9.03 o
 -13   7  15         12.70         13.34        11.71 o
 -12   7  15          0.20         -3.34         7.88 o
 -11   7  15         28.14         18.22        12.51 o
 -10   7  15         70.88         55.33        19.91 o
  -9   7  15         63.48        106.88        19.14 o
  -8   7  15         14.71         11.53        11.72 o
  -7   7  15          6.33         -9.92         9.92 o
  -6   7  15          0.26          5.18        10.42 o
  -5   7  15        314.83        315.15        26.25 o
  -4   7  15        886.64       1006.85        34.33 o
  -3   7  15        225.40        203.48        15.57 o
  -2   7  15          1.20          5.78         7.00 o
  -1   7  15          9.81          6.04         7.23 o
   0   7  15          1.27         -7.45         7.45 o
   1   7  15         17.55         19.15        10.03 o
   2   7  15          3.45         -8.53         8.53 o
   3   7  15         10.35         -2.62        10.96 o
 -13   8  15        166.26        186.42        26.23 o
 -12   8  15        102.23        113.46        21.64 o
 -11   8  15          0.09        -10.37        10.37 o
 -10   8  15        294.12        350.98        42.81 o
  -9   8  15        814.37        890.85        53.90 o
  -8   8  15        986.94       1029.65        40.75 o
  -7   8  15        266.55        277.74        27.57 o
  -6   8  15         50.56         48.02         9.54 o
  -5   8  15          0.39          3.72         7.27 o
  -4   8  15         18.80         22.48         8.77 o
  -3   8  15        160.03        206.01        20.12 o
  -2   8  15        588.76        664.17        30.23 o
  -1   8  15        265.40        244.93        19.55 o
   0   8  15         69.94         75.41        13.00 o
   1   8  15          1.27         16.70         9.58 o
   2   8  15        185.40        127.72        35.60 o
 -12   9  15         29.92         16.43        14.94 o
 -11   9  15         11.05         24.56        13.80 o
 -10   9  15          6.14         20.10        13.31 o
  -9   9  15        180.46        172.59        20.69 o
  -8   9  15         58.01         36.88         8.61 o
  -7   9  15         31.14         47.17         8.91 o
  -6   9  15         27.51          4.42         7.56 o
  -5   9  15        132.29        177.66        16.93 o
  -4   9  15         59.07         82.47        12.42 o
  -3   9  15         47.80         39.36        10.51 o
  -2   9  15         65.89         40.60        11.86 o
  -1   9  15         10.12         15.26        10.66 o
   0   9  15          2.01        -11.19        11.19 o
  -9  10  15         80.08        105.04        14.44 o
  -8  10  15        306.67        285.74        34.63 o
  -7  10  15         29.45         75.28        11.44 o
  -6  10  15         28.83         35.68         9.38 o
  -5  10  15        264.66        322.26        31.76 o
  -4  10  15          1.17         -2.14         7.99 o
  -3  10  15        113.55        113.08        17.74 o
 -18   0  16        138.16        115.54        28.27 o
 -17   0  16         62.59         57.50        13.18 o
 -16   0  16        354.71        376.24        34.87 o
 -15   0  16        118.53        100.41        22.85 o
 -14   0  16          0.37         -6.92         6.92 o
 -13   0  16        412.39        410.62        25.31 o
 -12   0  16       1548.86       1698.31        74.40 o
 -11   0  16        731.20        734.88        67.37 o
 -10   0  16        260.42        267.35        17.82 o
  -9   0  16        480.87        478.36        40.53 o
  -8   0  16          2.10         -3.27         7.31 o
  -7   0  16        545.80        558.54        31.44 o
  -6   0  16        832.48        905.01        41.24 o
  -5   0  16        524.30        578.49        37.07 o
  -4   0  16        906.01        847.69        33.55 o
  -3   0  16        158.27        170.58        18.70 o
  -2   0  16         81.40         94.59        18.42 o
  -1   0  16        239.07        221.99        18.38 o
   0   0  16       1563.93       1675.28        62.56 o
   1   0  16        981.30        913.60        41.28 o
   2   0  16        262.37        236.42        22.86 o
   3   0  16        252.27        270.17        27.77 o
   4   0  16         18.42         12.46        12.42 o
   5   0  16        205.42        226.55        29.39 o
 -18   1  16          0.93         -5.78         7.95 o
 -17   1  16          0.25          3.07        11.33 o
 -16   1  16         12.44          0.98         6.43 o
 -15   1  16        152.82        188.12        13.44 o
 -14   1  16         86.46         84.08        11.47 o
 -13   1  16         13.68          6.03         6.16 o
 -12   1  16         49.75         53.12        10.20 o
 -11   1  16        121.63        121.85        10.39 o
 -10   1  16         69.58         58.08         7.87 o
  -9   1  16          0.08          3.00         5.19 o
  -8   1  16        131.74        153.06        11.74 o
  -7   1  16        740.54        752.51        23.54 o
  -6   1  16          1.99         -3.87         4.75 o
  -5   1  16        282.74        262.20        13.79 o
  -4   1  16        165.91        149.09        11.74 o
  -3   1  16        108.71        113.94        11.11 o
  -2   1  16         35.93         40.98         6.24 o
  -1   1  16         22.07         24.18         6.41 o
   0   1  16         51.10         33.86         9.43 o
   1   1  16         14.70          5.49         7.94 o
   2   1  16         55.60         54.49         9.16 o
   3   1  16         54.36         39.44        10.21 o
   4   1  16          0.09         -6.59         6.59 o
   5   1  16         11.63         10.09        10.27 o
 -18   2  16        114.17         72.08        21.87 o
 -17   2  16         21.13         32.82         8.18 o
 -16   2  16         21.06         33.56        11.28 o
 -15   2  16          0.16          1.46         7.61 o
 -14   2  16        162.37        125.52        11.46 o
 -13   2  16        236.03        250.26        16.89 o
 -12   2  16        558.69        586.56        21.38 o
 -11   2  16        343.87        381.21        15.78 o
 -10   2  16          0.28         -0.80         4.85 o
  -9   2  16          1.09          6.14         5.76 o
  -8   2  16         59.00         57.75         8.30 o
  -7   2  16        621.45        585.22        17.90 o
  -6   2  16       1019.79       1043.50        29.23 o
  -5   2  16          3.15          0.47         5.56 o
  -4   2  16          0.09         -1.25         6.00 o
  -3   2  16          9.63          7.56         6.37 o
  -2   2  16        168.89        145.61        13.07 o
  -1   2  16        332.42        382.72        15.62 o
   0   2  16        540.98        551.61        33.20 o
   1   2  16        155.39        164.22        12.34 o
   2   2  16         49.69         28.33         7.57 o
   3   2  16          1.06         -6.71         6.71 o
   4   2  16        136.82        136.83        19.07 o
   5   2  16         80.34         84.03        13.85 o
 -17   3  16         23.28         39.82         9.53 o
 -16   3  16        101.68         87.75        10.89 o
 -15   3  16        358.42        409.67        31.71 o
 -14   3  16        391.49        440.04        18.71 o
 -13   3  16        169.33        173.12        14.17 o
 -12   3  16         16.00         19.64         6.58 o
 -11   3  16          9.11          4.82         4.26 o
 -10   3  16          4.88         10.88         4.95 o
  -9   3  16         76.88         62.60         7.22 o
  -8   3  16        486.26        587.42        18.32 o
  -7   3  16        544.41        559.28        18.11 o
  -6   3  16         86.80        108.05         9.67 o
  -5   3  16         95.32         86.57         9.82 o
  -4   3  16        275.92        254.36        15.14 o
  -3   3  16        316.98        357.65        18.20 o
  -2   3  16         71.06         56.41         9.92 o
  -1   3  16        374.00        404.58        20.24 o
   0   3  16         81.61         75.74        11.20 o
   1   3  16         57.14         37.24         7.89 o
   2   3  16        124.39        132.56        12.73 o
   3   3  16         99.02         77.28        11.64 o
   4   3  16        389.09        456.45        23.44 o
   5   3  16        386.35        405.28        30.18 o
 -17   4  16          7.73         13.90         7.00 o
 -16   4  16         30.57         28.13         7.83 o
 -15   4  16          7.33          5.22         4.95 o
 -14   4  16         10.74          0.83         4.72 o
 -13   4  16         46.94         42.15         6.01 o
 -12   4  16         16.53          3.46         4.27 o
 -11   4  16         58.04         53.24         8.07 o
 -10   4  16          7.63          7.09         4.83 o
  -9   4  16         90.38        114.81         8.98 o
  -8   4  16         10.13          8.42         5.25 o
  -7   4  16         48.90         49.76         7.32 o
  -6   4  16          0.73         14.60         6.12 o
  -5   4  16          0.45         -2.48         5.32 o
  -4   4  16         72.69         73.48         9.59 o
  -3   4  16          4.65          2.58         6.63 o
  -2   4  16          0.38         -6.58         6.58 o
  -1   4  16          3.76         -2.74         6.02 o
   0   4  16          6.04          4.07         7.79 o
   1   4  16          3.03        -12.79        12.79 o
   2   4  16          0.23          3.83         6.13 o
   3   4  16         10.05         15.60         7.45 o
   4   4  16         14.91         18.53         8.70 o
 -16   5  16         30.43         40.60         9.10 o
 -15   5  16        211.36        226.59        17.09 o
 -14   5  16         19.06         19.54        12.84 o
 -13   5  16         45.10         49.88         7.43 o
 -12   5  16         19.73         33.14         8.29 o
 -11   5  16        126.78        124.28        10.35 o
 -10   5  16        215.48        222.66        11.01 o
  -9   5  16         64.49         60.62         7.12 o
  -8   5  16        192.40        250.05        12.88 o
  -7   5  16         53.24         39.01         9.10 o
  -6   5  16         79.50        115.48        10.66 o
  -5   5  16          0.51          6.34         6.04 o
  -4   5  16         69.25         64.06         9.02 o
  -3   5  16         81.83        104.16        11.03 o
  -2   5  16         29.09         19.16        11.50 o
  -1   5  16          1.26         -7.53         7.53 o
   0   5  16         26.76         35.01        10.48 o
   1   5  16         60.00         26.18        15.51 o
   2   5  16        130.42        105.93        21.41 o
   3   5  16        144.38        130.18        11.91 o
   4   5  16         91.47         90.75        11.12 o
 -15   6  16         34.89         28.62         5.79 o
 -14   6  16          7.20         16.11         8.49 o
 -13   6  16         38.14         34.72         8.12 o
 -12   6  16         71.54        102.32        14.81 o
 -11   6  16         75.25         82.07        12.49 o
 -10   6  16        487.75        568.74        21.76 o
  -9   6  16         70.10         91.73        11.01 o
  -8   6  16          0.81          2.56         5.01 o
  -7   6  16          0.06         -5.07         5.07 o
  -6   6  16         19.76         25.64         6.85 o
  -5   6  16          0.83          3.95         5.91 o
  -4   6  16         12.63          9.27         7.73 o
  -3   6  16         36.00         34.91        12.14 o
  -2   6  16          8.21          4.27         7.75 o
  -1   6  16          5.57         -0.96        11.16 o
   0   6  16        121.91         71.86        14.24 o
   1   6  16        354.97        408.11        25.21 o
   2   6  16        199.47        223.41        19.83 o
   3   6  16          5.13         20.92        12.22 o
 -14   7  16          3.09        -10.20        10.20 o
 -13   7  16          0.99          9.91        11.40 o
 -12   7  16          0.15         -3.55        21.90 o
 -11   7  16          2.10         -3.51         9.84 o
 -10   7  16          5.80         10.70        12.77 o
  -9   7  16          0.01          1.52         8.09 o
  -8   7  16          4.18          7.64         6.88 o
  -7   7  16          0.82         -0.79         6.08 o
  -6   7  16          4.26          0.56         6.86 o
  -5   7  16         24.14         38.59         8.94 o
  -4   7  16         95.71        104.94        19.76 o
  -3   7  16         17.28         21.51        10.99 o
  -2   7  16         61.01         74.85        13.99 o
  -1   7  16          1.19          7.13         7.71 o
   0   7  16         24.81         10.69        15.52 o
   1   7  16         23.43          6.86         9.70 o
   2   7  16          1.87          5.91        10.92 o
 -12   8  16         14.98         32.91        14.67 o
 -11   8  16         87.05         91.57        19.58 o
 -10   8  16         48.30         91.60        35.35 o
  -9   8  16         41.27         44.68         8.00 o
  -8   8  16         13.25         -2.85         6.03 o
  -7   8  16          4.87         -6.78         6.93 o
  -6   8  16         11.04         27.63        11.09 o
  -5   8  16         34.86         74.84        13.23 o
  -4   8  16         63.77         74.53        13.83 o
  -3   8  16          0.01         -5.27         8.75 o
  -2   8  16        139.10        143.52        15.89 o
  -1   8  16         59.37         29.22        10.54 o
   0   8  16          1.55          2.23        10.50 o
 -10   9  16          8.08         36.67        14.64 o
  -9   9  16         88.06         79.46        10.72 o
  -8   9  16         48.25         56.76        14.08 o
  -7   9  16          8.66          8.52        11.60 o
  -6   9  16        157.09        213.72        43.12 o
  -5   9  16         60.62         87.74        28.96 o
  -4   9  16          0.27          4.10         8.58 o
  -3   9  16         52.59         51.85        11.83 o
  -2   9  16         19.40         23.28        11.66 o
 -17   1  17          0.40         -3.65         7.54 o
 -16   1  17         25.94         24.67         7.62 o
 -15   1  17         10.34          1.67         7.38 o
 -14   1  17         40.43         21.25         7.18 o
 -13   1  17         14.49         10.22         6.28 o
 -12   1  17         17.87         21.28         6.61 o
 -11   1  17         32.53         20.02         6.18 o
 -10   1  17        140.18        136.56        11.07 o
  -9   1  17        249.62        259.33        15.64 o
  -8   1  17          0.74          8.53         6.14 o
  -7   1  17         33.75         29.39         8.00 o
  -6   1  17         20.72         16.76         8.57 o
  -5   1  17         81.30         76.67         8.72 o
  -4   1  17          0.16         -0.02         5.71 o
  -3   1  17         52.60         48.08         8.76 o
  -2   1  17        161.94        144.36        10.09 o
  -1   1  17        206.87        170.63        11.65 o
   0   1  17         17.51          9.98         6.22 o
   1   1  17        287.30        293.83        23.44 o
   2   1  17         43.82         45.85         9.19 o
   3   1  17         59.69         44.62        11.82 o
   4   1  17         36.69         37.55        15.10 o
 -17   2  17          1.75         -1.26         6.25 o
 -16   2  17          2.50         -2.70         9.09 o
 -15   2  17         12.50         11.12         7.24 o
 -14   2  17         11.53         13.00         6.79 o
 -13   2  17         85.10         86.59         9.97 o
 -12   2  17         16.21         23.83         7.52 o
 -11   2  17         59.41         56.31        10.98 o
 -10   2  17        143.70        143.56        11.46 o
  -9   2  17         49.06         71.08         9.20 o
  -8   2  17          2.64         -1.77         5.93 o
  -7   2  17         32.92          8.65         5.32 o
  -6   2  17        164.53        159.82        11.98 o
  -5   2  17         23.59         36.41         7.92 o
  -4   2  17          1.26         -5.40         5.69 o
  -3   2  17          7.95         -5.50         8.42 o
  -2   2  17         34.19         37.53        12.28 o
  -1   2  17         80.54         67.66        10.66 o
   0   2  17          4.18         -5.02         5.02 o
   1   2  17         45.25         47.82         8.32 o
   2   2  17         52.80         40.17         9.25 o
   3   2  17         49.63         39.82        10.38 o
   4   2  17          2.20          8.00         8.23 o
 -17   3  17         93.49         99.50        13.66 o
 -16   3  17         12.81         -0.74         7.98 o
 -15   3  17          0.01         -6.08         6.08 o
 -14   3  17          0.01         -5.12         5.12 o
 -13   3  17         69.89         77.41         8.98 o
 -12   3  17         65.06         77.77         9.57 o
 -11   3  17         46.81         30.06         6.75 o
 -10   3  17         30.51         30.02         6.63 o
  -9   3  17          0.84          1.81         4.44 o
  -8   3  17          4.94         10.10         5.83 o
  -7   3  17          5.24          0.44         4.89 o
  -6   3  17        194.05        233.12        14.53 o
  -5   3  17        249.56        246.33        20.19 o
  -4   3  17        100.84         95.00        11.25 o
  -3   3  17          6.63          0.05         6.05 o
  -2   3  17         22.52         16.57         8.40 o
  -1   3  17          3.52          1.68         7.57 o
   0   3  17         59.25         41.32        15.88 o
   1   3  17        129.25        147.43        15.25 o
   2   3  17          4.70         -7.62         7.62 o
   3   3  17          9.44         10.34         8.29 o
   4   3  17         17.77         45.30        35.84 o
 -16   4  17         16.39         15.91         7.54 o
 -15   4  17         67.75         55.53        10.17 o
 -14   4  17          3.41          3.00         9.32 o
 -13   4  17         70.00         65.19        10.53 o
 -12   4  17         39.19         57.61         7.06 o
 -11   4  17         15.32         11.01         5.08 o
 -10   4  17          0.01          4.58         4.62 o
  -9   4  17        142.76        164.82        16.58 o
  -8   4  17         57.41         48.06        11.16 o
  -7   4  17          3.46          7.62         5.53 o
  -6   4  17        118.98        153.83        20.37 o
  -5   4  17          4.43          5.83         8.93 o
  -4   4  17          0.00         -4.32         5.66 o
  -3   4  17         94.51         84.07        11.21 o
  -2   4  17         95.36         97.88        12.17 o
  -1   4  17         22.19         16.15         8.75 o
   0   4  17         23.33         10.70        13.58 o
   1   4  17          4.45         17.36        10.19 o
   2   4  17          3.13          5.64         8.48 o
   3   4  17          4.16          5.81         6.85 o
 -15   5  17          4.87          2.05         6.13 o
 -14   5  17         41.30         19.86         5.74 o
 -13   5  17        203.58        233.08        17.74 o
 -12   5  17        419.72        449.60        16.85 o
 -11   5  17        216.87        203.42        12.96 o
 -10   5  17         30.20         60.99         7.14 o
  -9   5  17         13.46          8.85         4.92 o
  -8   5  17          7.76          3.93         5.47 o
  -7   5  17        181.41        200.88        12.13 o
  -6   5  17        322.86        351.84        19.04 o
  -5   5  17         88.41         94.09        11.28 o
  -4   5  17         64.82         49.44         9.34 o
  -3   5  17          0.90          4.59         7.94 o
  -2   5  17         64.79         57.04        11.75 o
  -1   5  17        339.59        328.23        22.09 o
   0   5  17        292.30        355.37        23.59 o
   1   5  17        123.73        120.28        16.85 o
   2   5  17         43.16         43.58        16.01 o
 -14   6  17        130.49        134.07        13.89 o
 -13   6  17         24.63         32.20         8.87 o
 -12   6  17          0.08         -5.76         5.76 o
 -11   6  17         58.77         43.21         9.95 o
 -10   6  17        287.34        368.34        17.31 o
  -9   6  17        185.97        169.20        11.87 o
  -8   6  17         86.96        119.38        10.32 o
  -7   6  17         96.73        114.10        11.08 o
  -6   6  17          0.45         -6.18         6.18 o
  -5   6  17         67.42         60.89         9.86 o
  -4   6  17        460.56        496.57        24.87 o
  -3   6  17        255.33        329.32        23.64 o
  -2   6  17         73.39         67.08        13.74 o
  -1   6  17         59.94         56.79        14.65 o
   0   6  17         95.66         68.87        15.16 o
   1   6  17        510.03        590.56        44.16 o
 -13   7  17          8.19        -15.93        23.40 o
 -12   7  17         39.93         11.04        31.86 o
 -11   7  17        136.74        129.44        26.88 o
 -10   7  17         71.11        106.64        10.78 o
  -9   7  17          6.88         -8.36        13.40 o
  -8   7  17         22.55         22.81        18.80 o
  -7   7  17          0.97          6.31         8.62 o
  -6   7  17          4.79          0.58         7.27 o
  -5   7  17        128.42        143.95        15.88 o
  -4   7  17         73.60         93.92        16.02 o
  -3   7  17        116.48        114.17        14.95 o
  -2   7  17         93.68        102.56        16.61 o
  -1   7  17        102.74        105.74        18.38 o
   0   7  17        148.44        135.37        23.34 o
 -11   8  17          4.94         20.41        27.38 o
 -10   8  17        247.11        250.85        29.25 o
  -9   8  17        175.40        204.29        31.37 o
  -8   8  17         58.51         40.28        21.11 o
  -7   8  17         81.10        105.94        27.43 o
  -6   8  17         38.75         37.55        11.05 o
  -5   8  17        188.21        177.02        19.38 o
  -4   8  17         46.91         60.63        13.26 o
  -3   8  17        211.35        265.60        22.91 o
  -2   8  17         96.48        111.90        45.05 o
 -16   0  18         54.18         53.81        13.73 o
 -15   0  18         77.62        102.53        16.81 o
 -14   0  18         20.77         31.06        11.15 o
 -13   0  18        136.82        169.94        17.31 o
 -12   0  18        108.39        125.50        14.96 o
 -11   0  18        460.19        568.50        27.59 o
 -10   0  18        373.76        357.59        25.16 o
  -9   0  18        292.97        283.72        22.71 o
  -8   0  18       1196.10       1248.16        53.04 o
  -7   0  18         34.27         45.05        14.54 o
  -6   0  18         43.67         27.15        22.15 o
  -5   0  18         30.42         49.61        21.41 o
  -4   0  18         49.67         26.19        13.81 o
  -3   0  18         69.73         79.72        10.48 o
  -2   0  18        250.33        264.28        19.15 o
  -1   0  18        464.78        516.46        28.67 o
   0   0  18         84.26         78.34        14.62 o
   1   0  18        407.62        538.34        53.68 o
   2   0  18         32.51         39.00        21.08 o
 -16   1  18         32.02         29.14         8.68 o
 -15   1  18         31.03         27.33         7.63 o
 -14   1  18          1.85          6.95         6.31 o
 -13   1  18          1.00          7.92         6.42 o
 -12   1  18         45.92         17.76         6.47 o
 -11   1  18         65.89         60.47         8.74 o
 -10   1  18        254.94        353.40        23.86 o
  -9   1  18          0.87          2.16         6.62 o
  -8   1  18         24.18         14.70         7.83 o
  -7   1  18         79.55         49.30        10.50 o
  -6   1  18          0.06         -0.89         7.61 o
  -5   1  18          0.49          8.91         6.82 o
  -4   1  18        118.91        122.60        11.03 o
  -3   1  18        193.18        182.38        15.32 o
  -2   1  18         80.84         62.58        10.29 o
  -1   1  18         13.20          0.25         7.05 o
   0   1  18         36.89         35.65         7.87 o
   1   1  18        111.84        111.69        12.02 o
   2   1  18         75.98         79.78        11.37 o
   3   1  18          0.05         -9.46        30.87 o
 -16   2  18         16.73         11.40         7.46 o
 -15   2  18          0.73         -5.31         5.31 o
 -14   2  18         59.28         69.41         9.60 o
 -13   2  18         76.60         88.86         9.78 o
 -12   2  18         18.91         30.25         7.15 o
 -11   2  18        149.44        130.38        11.62 o
 -10   2  18        341.81        370.32        16.93 o
  -9   2  18         49.66         67.51        11.57 o
  -8   2  18         51.17         67.14         9.75 o
  -7   2  18        184.44        196.90        15.50 o
  -6   2  18        148.66        180.80        12.40 o
  -5   2  18         27.97         29.07         7.38 o
  -4   2  18         62.89         76.25        18.36 o
  -3   2  18         59.49         40.36        14.14 o
  -2   2  18        275.67        257.96        19.51 o
  -1   2  18        270.62        321.53        19.78 o
   0   2  18         14.92         19.42         6.42 o
   1   2  18        290.49        351.50        22.26 o
   2   2  18        169.43        154.12        14.30 o
 -16   3  18        113.34        131.50        12.77 o
 -15   3  18        172.01        211.48        14.38 o
 -14   3  18        171.19        179.88        18.06 o
 -13   3  18         42.44         40.38        11.76 o
 -12   3  18          6.65         -2.03         5.89 o
 -11   3  18         81.29         58.67         8.52 o
 -10   3  18        586.06        711.38        28.30 o
  -9   3  18        111.27        132.39         9.47 o
  -8   3  18          1.65         -3.17         4.78 o
  -7   3  18         11.03         22.13         6.76 o
  -6   3  18          1.80          2.13         6.52 o
  -5   3  18         13.79         14.57         7.95 o
  -4   3  18        249.10        249.01        17.38 o
  -3   3  18        462.14        470.14        32.74 o
  -2   3  18        392.37        431.94        26.43 o
  -1   3  18         35.09         36.92         9.97 o
   0   3  18        147.25        117.29        16.23 o
   1   3  18        133.65        145.96        18.16 o
   2   3  18         47.94         36.24         8.15 o
 -15   4  18         22.08         12.96         7.79 o
 -14   4  18         98.63         95.31        11.01 o
 -13   4  18         70.31         56.56         9.53 o
 -12   4  18         38.45         22.01         5.72 o
 -11   4  18         27.00         25.87         8.11 o
 -10   4  18         25.14         35.07         6.26 o
  -9   4  18          0.50         -4.81         4.81 o
  -8   4  18         30.14         27.03         6.55 o
  -7   4  18         50.74         38.22         7.48 o
  -6   4  18          4.14          4.27         8.87 o
  -5   4  18          2.85         -2.58         6.03 o
  -4   4  18          0.10          3.42         7.08 o
  -3   4  18          1.19          3.54         6.76 o
  -2   4  18          0.40         -1.20         8.85 o
  -1   4  18         36.87         41.41        12.06 o
   0   4  18         26.57         -3.16         8.83 o
   1   4  18          5.99         -8.88         9.58 o
 -14   5  18         93.35         77.73         8.30 o
 -13   5  18         84.00         96.08         8.85 o
 -12   5  18         35.67         34.96         7.84 o
 -11   5  18          0.31          3.75         4.86 o
 -10   5  18         35.17         44.60         9.03 o
  -9   5  18        115.25        111.23        10.33 o
  -8   5  18         67.87         52.01         9.92 o
  -7   5  18          8.01          7.41         6.54 o
  -6   5  18         27.11         32.09         7.63 o
  -5   5  18         88.29        100.66        11.97 o
  -4   5  18         49.47         42.03         9.68 o
  -3   5  18        310.13        348.11        26.18 o
  -2   5  18        392.03        435.42        25.68 o
  -1   5  18        104.36        134.10        20.41 o
   0   5  18          8.29         -6.98        12.22 o
 -13   6  18         15.44         26.23         7.97 o
 -12   6  18          9.72         -0.31         6.82 o
 -11   6  18          0.91         15.22         5.56 o
 -10   6  18         31.59         25.69         6.37 o
  -9   6  18         61.02         51.01         9.80 o
  -8   6  18        188.20        220.50        13.76 o
  -7   6  18        236.96        250.68        16.48 o
  -6   6  18         13.79         25.46         8.93 o
  -5   6  18          2.69         -4.21         7.59 o
  -4   6  18         47.19         30.60        17.42 o
  -3   6  18         24.43         26.98        16.87 o
  -2   6  18         72.76         58.03        13.55 o
  -1   6  18        108.23         92.78        31.41 o
 -11   7  18         34.84         22.40        30.87 o
 -10   7  18          1.22          0.66         6.37 o
  -9   7  18         72.31         62.89        10.58 o
  -8   7  18         32.33         31.66        15.77 o
  -7   7  18        124.54        133.38        40.37 o
  -6   7  18        101.93        136.83        16.09 o
  -5   7  18          1.34          4.06         8.28 o
  -4   7  18         14.96         32.57        10.73 o
  -3   7  18          0.14         -7.37         8.58 o
 -15   1  19         76.93         64.30         9.37 o
 -14   1  19          6.93          3.51         6.75 o
 -13   1  19         35.24         35.81         8.21 o
 -12   1  19        107.09        110.22        11.65 o
 -11   1  19         51.39         66.44        10.79 o
 -10   1  19        237.22        224.14        16.21 o
  -9   1  19        642.10        654.36        25.40 o
  -8   1  19         77.19         63.05        12.60 o
  -7   1  19          2.67          6.95         8.77 o
  -6   1  19          0.39          2.02         9.16 o
  -5   1  19        206.90        214.31        22.70 o
  -4   1  19        232.72        261.71        15.58 o
  -3   1  19        140.52        108.00        12.70 o
  -2   1  19        106.28        110.62        12.73 o
  -1   1  19         46.34         44.77         7.41 o
   0   1  19         32.74         29.54         7.82 o
   1   1  19         71.05         59.33        21.27 o
 -15   2  19         11.30         -8.08         8.08 o
 -14   2  19         45.84         20.26         7.80 o
 -13   2  19         43.77         61.00         9.68 o
 -12   2  19         33.53         26.68        10.27 o
 -11   2  19        173.44        227.33        14.99 o
 -10   2  19        149.17        159.63        14.05 o
  -9   2  19         12.60         18.94         7.87 o
  -8   2  19         30.64         21.86        10.50 o
  -7   2  19        367.19        417.70        24.22 o
  -6   2  19        178.84        169.12        12.74 o
  -5   2  19        286.56        327.01        17.53 o
  -4   2  19         94.76        127.09        12.64 o
  -3   2  19          4.17          9.62         8.26 o
  -2   2  19         25.58         28.87         9.28 o
  -1   2  19         36.47         44.97        10.32 o
   0   2  19         22.83         30.59        21.41 o
 -14   3  19          9.20         17.24         7.14 o
 -13   3  19         58.21         60.20         9.87 o
 -12   3  19        310.42        399.24        18.05 o
 -11   3  19        385.71        462.40        24.19 o
 -10   3  19         64.52         71.64        13.56 o
  -9   3  19          1.95         -3.00         7.49 o
  -8   3  19          1.65          0.67         5.65 o
  -7   3  19          3.77          4.29         6.84 o
  -6   3  19          6.35         11.83         8.47 o
  -5   3  19         37.37         52.51         9.58 o
  -4   3  19         52.80         56.76        10.68 o
  -3   3  19          0.00         -8.59         8.59 o
  -2   3  19         65.50         64.84        11.55 o
  -1   3  19        177.60        181.03        17.78 o
   0   3  19        137.89        135.56        21.63 o
 -14   4  19         31.02         22.66         7.39 o
 -13   4  19        226.04        266.58        20.68 o
 -12   4  19         33.12         34.65         8.10 o
 -11   4  19          6.94         15.53         8.22 o
 -10   4  19         10.03         21.08         6.31 o
  -9   4  19          2.54         -3.27         5.64 o
  -8   4  19         97.84         92.17        11.09 o
  -7   4  19        112.57        110.70        16.56 o
  -6   4  19        103.10        107.88        12.50 o
  -5   4  19         34.40         35.59        12.42 o
  -4   4  19         11.83         -7.40         7.40 o
  -3   4  19          5.72          5.98         7.94 o
  -2   4  19         11.88         11.74         9.77 o
  -1   4  19        161.84        186.10        21.92 o
 -13   5  19         77.59         90.60        11.24 o
 -12   5  19         56.24         73.25         8.09 o
 -11   5  19          0.55          3.94         5.52 o
 -10   5  19          5.67          5.93         9.06 o
  -9   5  19         36.23         29.36        13.18 o
  -8   5  19        118.63        157.46        13.23 o
  -7   5  19        108.36        138.49        13.89 o
  -6   5  19         48.76         30.05         9.38 o
  -5   5  19          0.03          1.02         7.51 o
  -4   5  19          0.82         -1.55        12.79 o
  -3   5  19          7.12         -8.17         8.17 o
  -2   5  19        180.91        155.48        23.06 o
 -11   6  19          5.39         24.59         7.82 o
 -10   6  19          1.32         -1.94         7.67 o
  -9   6  19         54.79         42.55        11.51 o
  -8   6  19         11.89         -3.13         8.03 o
  -7   6  19          8.80          6.02         9.54 o
  -6   6  19         40.79         26.89        20.89 o
  -5   6  19          6.99         -7.79         7.79 o
  -4   6  19         30.93         -7.97        23.90 o
 -13   0  20         43.56         48.41        13.79 o
 -12   0  20        130.88        127.78        23.31 o
 -11   0  20         74.86        133.05        19.20 o
 -10   0  20          6.67         -7.65        10.83 o
  -9   0  20         19.48         30.00        24.15 o
  -8   0  20         10.29         -1.46        16.68 o
  -7   0  20          0.01          0.28        11.93 o
  -6   0  20        135.45        189.04        27.35 o
  -5   0  20        126.81        111.24        22.28 o
  -4   0  20         12.50         19.46        16.14 o
  -3   0  20          0.37          0.95        23.40 o
  -2   0  20         49.06         26.36        16.13 o
 -14   1  20         48.70         53.77        28.87 o
 -13   1  20          0.15         -0.31         6.50 o
 -12   1  20          1.81          4.36         7.25 o
 -11   1  20          0.16          0.64         7.72 o
 -10   1  20         31.41         18.48         8.98 o
  -9   1  20          6.76         -3.87        10.54 o
  -8   1  20         15.95         19.79         9.93 o
  -7   1  20          0.96        -14.66        14.66 o
  -6   1  20         39.84         34.45        11.80 o
  -5   1  20         79.37         82.52        15.38 o
  -4   1  20         46.69         39.34        12.41 o
  -3   1  20          7.68          2.68         8.05 o
  -2   1  20         12.45         -2.26         7.09 o
 -13   2  20         19.65         18.26         7.43 o
 -12   2  20         74.65         65.12         9.91 o
 -11   2  20         10.97         29.44         9.08 o
 -10   2  20          0.27        -10.39        10.39 o
  -9   2  20         32.08         21.39         9.18 o
  -8   2  20          1.48        -10.19        10.19 o
  -7   2  20         25.83         28.04        11.48 o
  -6   2  20          0.05         -3.19        13.58 o
  -5   2  20          0.18         -0.18         6.01 o
  -4   2  20         11.92         11.39         7.67 o
  -3   2  20          0.01         -7.70         7.70 o
  -2   2  20         26.33         22.36        10.29 o
 -13   3  20         47.07         29.30         7.88 o
 -12   3  20         67.82         67.15         9.75 o
 -11   3  20         59.22        106.00        11.73 o
 -10   3  20         21.75         23.91         9.24 o
  -9   3  20          3.87         -0.33         8.78 o
  -8   3  20         26.30         18.73        11.64 o
  -7   3  20         19.74         12.75         6.77 o
  -6   3  20          0.02         -6.19         6.19 o
  -5   3  20        223.37        205.53        15.44 o
  -4   3  20        139.33        142.92        14.47 o
  -3   3  20          3.76         -1.05         7.61 o
 -12   4  20        152.67        182.41        14.15 o
 -11   4  20        157.35        224.08        24.30 o
 -10   4  20         97.44         87.05         9.48 o
  -9   4  20        240.89        287.90        23.12 o
  -8   4  20        102.53        119.60        12.23 o
  -7   4  20          6.32          9.69         7.27 o
  -6   4  20         10.65          5.53         7.48 o
  -5   4  20         77.99         86.55        11.36 o
  -4   4  20         51.44         41.80        10.23 o
 -10   5  20         13.18         31.32        27.68 o
  -9   5  20          0.55         -8.01         8.01 o
  -8   5  20         29.20         26.53         8.05 o
  -7   5  20        164.80        185.92        14.95 o
  -6   5  20         18.34          8.87        22.43 o
 -11   1  21        444.30        397.22        63.72 o
 -10   1  21        498.86        628.49        28.31 o
  -9   1  21        146.59        196.67        32.84 o
  -8   1  21          1.61         -7.43         8.06 o
  -7   1  21          0.78         -9.20         9.20 o
  -6   1  21          0.90          8.32         9.01 o
  -5   1  21         20.96          2.54        24.51 o
 -10   2  21          0.00          5.97        15.23 o
  -9   2  21         15.58         17.17         9.74 o
  -8   2  21        163.37        226.25        20.65 o
  -7   2  21        191.90        188.36        20.46 o
  -6   2  21         60.82         46.61        20.09 o
  -5   2  21          6.18         33.36        30.37 o
  -9   3  21         11.53         15.93        24.89 o
  -8   3  21         16.16         -2.28        20.41 o
  -7   3  21         34.65         18.42        29.37 o
                                                
